# Supplementary material for: The effect of TEE on treatment change in patients with acute ischemic stroke
Source: PLoS One. 2020 Dec 3;15(12):e0243142. doi: 10.1371/journal.pone.0243142 (PMC7714247; doi:10.1371/journal.pone.0243142)
Supplement: S1 Data — (XLSX) [file pone.0243142.s001.xlsx]

## Sheet: Polina, TEE 20200607 for correc
	YEAR	age	change of treatment	Corrected reason for treatment change	sex	Ethnicitiy	syndrome	territory(ant/post)	HTN	Diabetes	Smoking	Hyperlipidemia	A-Fib	IHD	PVD	homocysteine	TEE Normal	atheroma ascending	atheroma arch	atheroma descending	TEE atheroma	TEE PFO	size of PFO	TEE shunt right-left rest	TEE- shunt right-left Valsalva	TEE septal aneurysm	TEE endocarditis	TEE tumor	TEE septal defect	systolic function	TEE thrombus	spontaneous contrast	valve defect	treatment before	treatment after
1	2000	34	procedure (closure of PFO)	pfos	M	A	carcvart	ant	Yes	Yes	Yes	Yes	No	No	No	15.2	No	No	No	No	No	Yes	small	Yes	Yes	No	No	No	No	normal	No	No	No	nothing	aspirin
2	2000	56	anticoagulants	pfos	M	J	carcvalt	ant	Yes	No	Yes	No	No	No	No	43.3	No	small	small	small	Yes	Yes	small	Yes	Yes	No	No	No	No	normal	No	No	mild	aspirin	coumadin
3	2000	55	anticoagulants	l	M	J	cartialt	ant	No	No	Yes	Yes	No	No	Yes		No	large	large	large	Yes	No	No	No	No	No	No	No	No	normal	No	No	No	nothing	coumadin
4	2000	62	No		M	J	carcvalt	ant	Yes	Yes	No	No	No	No	No		No	No	No	No	No	No	No	No	No	No	No	No	No	moderate	No	No	mild	aspirin	aspirin
5	2000	53	No		M	J	carcvart	ant	Yes	No	No	No	No	No	No	12.3	No	No	No	No	No	No	No	No	No	No	No	No	No	normal	No	No	mild	nothing	aspirin
6	2000	57	No		M	A	carcvart	ant	Yes	No	No	No	No	No	No	26.2	No	small	small	small	Yes	No	No	No	No	No	No	No	No	normal	No	No	mild	aspirin	aspirin
7	2000	58	No		F	A	carcvalt	ant	Yes	Yes	No	Yes	No	No	No		No	small	small	small	Yes	No	No	No	No	No	No	No	No	normal	No	No	No	nothing	aspirin
8	2000	54	No		F	A	carcvart	ant	Yes	No	No	No	No	No	No	14	Yes	No	No	No	No	No	No	No	No	No	No	No	No	normal	No	No	No	nothing	aspirin
9	2000	57	No		M	A	carcvart	ant	No	No	Yes	No	No	Yes	No	10.2	No	small	small	small	Yes	No	No	No	No	No	No	No	No	normal	No	No	No	nothing	aspirin
10	2000	57	No		F	J	carcvalt	ant	No	No	No	Yes	No	Yes	No	13.4	No	small	small	small	Yes	No	No	No	No	No	No	No	No	normal	No	No	mild	aspirin	aspirin
11	2000	48	No		M	J	carcvalt	ant	No	No	Yes	No	No	No	No	13.1	No	small	small	small	Yes	No	No	No	No	No	No	No	No	normal	No	No	moderate	nothing	aspirin
12	2000	58	No		M	J	vbcva	post	No	Yes	No	No	Yes	No	No	9.2	No	large	large	large	Yes	Yes	small	Yes	Yes	No	No	No	No	normal	No	no	No	nothing	coumadin
13	2000	49	No		F	A	carcvalt	ant	Yes	Yes	No	Yes	No	Yes	No		No	No	No	No	No	No	No	No	No	No	No	No	No	normal	No	No	mild	nothing	nothing
14	2000	49	No		F	J	carcvart	ant	No	No	No	No	No	No	No		Yes	No	No	No	No	No	No	No	No	No	No	No	No	normal	No	No	No	nothing	aspirin
15	2000	46	No		F	J	carcvalt	ant	No	Yes	No	Yes	No	No	No		Yes	No	No	No	No	No	No	No	No	No	No	No	No	normal	No	No	No	nothing	aspirin
16	2000	45	No		M	J	carcvalt	ant	No	No	No	No	No	No	No	19.2	Yes	No	No	No	No	No	No	No	No	No	No	No	No	normal	No	No	No	nothing	aspirin
17	2000	45	No		M	J	carcvart	ant	Yes	No	Yes	Yes	No	Yes	No		No	small	small	small	Yes	No	No	No	No	No	No	No	No	normal	No	No	No	nothing	aspirin
18	2000	60	No		M	J	carcvalt	ant	No	No	Yes	Yes	No	No	No		No	small	small	small	Yes	No	No	No	No	No	No	No	No	normal	No	No	No	aspirin	aspirin
19	2000	52	No		M	J	carcvalt	ant	No	No	No	Yes	No	No	No		Yes	No	No	No	No	No	No	No	No	No	No	No	No	normal	No	No	No	nothing	aspirin
20	2000	56	No		M	J	carcvalt	ant	Yes	No	Yes	No	No	No	No	8.7	Yes	No	No	No	No	No	No	No	No	No	No	No	No	normal	No	No	No	nothing	aspirin
21	2000	56	anticoagulants	c	M	J	carcvalt	ant	No	No	No	No	No	Yes	No	15	No	complex	complex	complex	Yes	No	No	No	No	No	No	No	No	moderate	No	No	moderate	nothing	coumadin
22	2001	60	anticoagulants	s	M	J	carcvalt	ant	Yes	No	Yes	No	No	No	No		No	No	small	No	Yes	No	No	No	No	No	No	No	No	normal	No	No	mild	aspirin	coumadin
23	2001	53	anticoagulants	c	M	J	cartiart	ant	Yes	Yes	No	No	No	No	Yes		No	complex	complex	complex	Yes	No	No	No	No	No	No	No	No	moderate	No	No	mild	nothing	coumadin
24	2001	52	anticoagulants	thrombus	M	J	carcvalt	ant	No	No	No	No	No	Yes	No	13.7	No	small	small	small	Yes	No	No	No	No	No	No	No	No	severe	Yes	No	mild	nothing	coumadin
25	2001	56	anticoagulants	l	F	J	cartialt	ant	Yes	No	Yes	No	No	No	No	12.8	No	large	large	large	Yes	No	No	No	No	No	No	No	No	normal	No	No	No	aspirin	coumadin
26	2001	58	No		M	J	carcvalt	ant	No	Yes	No	No	No	No	No	18.4	No	small	small	small	Yes	No	No	No	No	No	No	No	No	normal	No	No	No	nothing	aspirin
27	2001	62	No		F	J	carcvart	ant	No	Yes	No	No	No	No	No	8.5	Yes	No	No	No	No	No	No	No	No	No	No	No	No	normal	No	No	No	nothing	nothing
28	2001	35	No		F	J	vbcva	post	No	No	No	No	No	No	No	9.9	No	No	No	No	No	No	No	No	No	No	No	No	No	normal	No	No	mild	nothing	aspirin
29	2001	70	No		M	J	carcvalt	ant	Yes	No	No	No	No	Yes	No		Yes	No	No	No	No	No	No	No	No	No	No	No	No	normal	No	No	No	aspirin	aspirin
30	2001	55	No		M	A	vbcva	post	Yes	Yes	No	Yes	No	No	No	11.5	Yes	No	No	No	No	No	No	No	No	No	No	No	No	normal	No	No	No	nothing	aspirin
31	2001	57	No		M	A	carcvalt	ant	Yes	No	No	No	No	No	No	12.2	No	small	small	small	Yes	Yes	small	No	No	No	No	No	No	normal	No	No	No	aspirin	aspirin
32	2001	56	No		F	A	carcvalt	ant	No	Yes	No	No	No	No	No	14.6	No	small	small	small	Yes	No	No	No	No	No	No	No	No	normal	No	No	No	nothing	aspirin
33	2001	53	No		M	A	carcvalt	ant	No	No	No	No	No	No	No	15.4	No	No	No	No	No	No	No	No	No	No	No	No	No	normal	No	No	mild	nothing	coumadin
34	2001	35	No		M	J	carcvalt	ant	No	No	No	No	No	No	No	11.7	No	No	No	No	No	Yes	small	Yes	Yes	No	No	No	No	normal	No	No	mild	nothing	aspirin
35	2001	33	No		F	A	carcvalt	ant	No	No	No	No	No	No	No	14.8	Yes	No	No	No	No	No	No	No	No	No	No	No	No	normal	No	No	No	nothing	aspirin
36	2001	33	No		M	J	vbcva	post	Yes	No	No	No	No	No	No	15.1	No	No	No	No	No	No	No	No	No	No	No	No	No	normal	No	No	severe	nothing	aspirin
37	2001	63	No		F	J	carcvalt	ant	Yes	No	No	No	No	Yes	No		No	No	No	No	No	No	No	No	No	No	No	No	No	normal	No	No	mild	aspirin	nothing
38	2001	49	No		M	J	carcvalt	ant	Yes	No	No	No	No	No	No		No	No	small	small	Yes	No	No	No	No	No	No	No	No	normal	No	No	mild	aspirin	aspirin
39	2001	61	No		F	J	carcvalt	ant	Yes	No	No	No	Yes	No	No		No	No	No	No	No	No	No	No	No	No	No	No	No	normal	No	No	mild	nothing	coumadin
40	2001	59	No		M	J	carcvalt	ant	Yes	No	Yes	No	No	No	No	16.4	No	small	small	small	Yes	No	No	No	No	No	No	No	No	normal	No	No	No	nothing	aspirin
41	2001	47	No		M	J	carcvalt	ant	No	No	No	No	No	No	No	11	Yes	No	No	No	No	No	No	No	No	No	No	No	No	normal	No	No	No	nothing	plavix
42	2001	66	No		M	J	undifined	ant	No	No	Yes	Yes	No	No	No	10	No	No	No	small	Yes	No	No	No	No	No	No	No	No	normal	No	No	No	nothing	aspirin
43	2001	62	No		F	J	carcvalt	ant	Yes	No	No	No	No	No	No		No	No	No	No	No	No	No	No	No	No	No	No	No	normal	No	No	mild	nothing	aspirin
44	2001	56	No		F	J	vbcva	post	Yes	No	No	Yes	No	No	No	12.2	No	small	small	small	Yes	No	No	No	No	No	No	No	No	normal	No	No	mild	nothing	nothing
45	2001	59	No		M	J	carcvalt	ant	No	No	Yes	No	No	No	No	31	No	small	small	small	Yes	No	No	No	No	No	No	No	No	normal	No	No	No	nothing	plavix
46	2001	51	No		F	J	vbcva	post	Yes	No	Yes	Yes	No	Yes	No	12.3	No	No	No	small	Yes	No	No	No	No	No	No	No	No	normal	No	No	moderate	aspirin	aspirin
47	2001	50	No		F	J	carcvart	ant	No	Yes	No	No	No	No	No	21.9	Yes	No	No	No	No	No	No	No	No	No	No	No	No	normal	No	No	No	aspirin	plavix
48	2001	50	No		F	A	carcvalt	ant	No	No	No	No	No	No	No	18	Yes	No	No	No	No	No	No	No	No	No	No	No	No	normal	No	No	No	nothing	aspirin
49	2001	51	No		M	J	carcvalt	post	Yes	No	No	No	No	No	No	15.7	No	small	small	small	Yes	No	No	No	No	No	No	No	No	normal	No	No	No	nothing	aspirin
50	2001	49	No		F	J	carcvart	ant	No	No	No	No	No	No	No	13.2	Yes	No	No	No	No	No	No	No	No	No	No	No	No	normal	No	No	No	aspirin	aspirin
51	2001	49	No		M	A	carcvalt	ant	No	No	Yes	No	No	Yes	No	14.6	Yes	No	No	No	No	No	No	No	No	No	No	No	No	normal	No	No	No	nothing	aspirin
52	2001	48	No		M	A	carcvalt	ant	Yes	Yes	No	No	No	No	No	17	Yes	No	No	No	No	No	No	No	No	No	No	No	No	normal	No	No	No	nothing	aspirin
53	2001	47	No		M	A	carcvalt	ant	No	No	Yes	No	No	No	No	18	Yes	No	No	No	No	No	No	No	No	No	No	No	No	normal	No	No	No	nothing	aspirin
54	2001	48	No		M	J	vbcva	post	No	Yes	No	Yes	No	Yes	No	12.3	Yes	No	small	No	No	No	No	No	No	No	No	No	No	normal	No	No	mild	nothing	plavix
55	2001	47	No		M	J	carcvart	ant	Yes	Yes	No	No	No	No	No	21.4	No	small	small	small	Yes	Yes	small	No	No	No	No	No	No	normal	No	No	No	nothing	aspirin
56	2001	47	No		F	A	carcvalt	ant	No	No	No	No	No	No	No	11.2	Yes	No	No	No	No	No	No	No	No	No	No	No	No	normal	No	No	No	nothing	plavix
57	2001	46	No		M	J	carcvalt	ant	Yes	No	No	No	No	No	No		Yes	small	small	small	No	No	No	No	No	No	No	No	No	normal	No	No	No	nothing	aspirin
58	2001	45	No		M	A	carcvart	ant	No	No	No	No	No	No	No	13.3	Yes	No	No	No	No	No	No	No	No	No	No	No	No	normal	No	No	No	nothing	aspirin
59	2001	45	No		M	A	carcvart	ant	Yes	Yes	No	No	No	No	No	13.7	Yes	No	No	No	No	No	No	No	No	No	No	No	No	normal	No	No	mild	nothing	aspirin
60	2001	43	No		M	A	carcvart	ant	No	Yes	No	Yes	No	Yes	No	11.7	Yes	No	No	No	No	No	No	No	No	No	No	No	No	normal	No	No	No	aspirin	plavix
61	2001	42	No		M	A	carcvart	ant	No	Yes	No	No	Yes	No	No	15.8	No	No	No	No	No	Yes	small	No	Yes	No	No	No	No	normal	No	No	No	nothing	coumadin
62	2001	38	No		M	J	cartialt	ant	No	No	No	No	No	No	No	13	No	No	No	No	No	No	No	No	No	No	No	No	No	normal	No	No	No	nothing	aspirin
63	2001	61	No		M	J	cartiart	ant	No	Yes	No	No	No	No	No	15.8	No	small	small	small	No	No	No	No	No	No	No	No	No	normal	No	No	mild	nothing	aspirin
64	2001	54	No		F	J	undifined	ant	Yes	Yes	No	No	No	No	No	9.8	No	No	No	No	No	Yes	small	Yes	Yes	No	No	No	No	normal	No	No	No	nothing	aspirin
65	2001	62	No		F	J	carcvalt	ant	Yes	No	No	No	No	No	No	22.6	No	small	small	small	Yes	No	No	No	No	No	No	No	No	normal	No	No	mild	nothing	aspirin
66	2001	57	No		F	J	carcvalt	ant	No	Yes	No	No	No	No	No		Yes	No	No	No	No	No	No	No	No	No	No	No	No	normal	No	No	mild	nothing	aspirin
67	2001	59	No		M	J	carcvart	ant	Yes	No	No	No	No	No	No		No	small	small	small	Yes	No	No	No	No	No	No	No	No	normal	No	No	mild	nothing	plavix
68	2001	70	No		M	J	carcvart	ant	No	Yes	No	Yes	No	No	No		No	No	No	No	No	No	No	No	No	No	No	No	No	normal	No	No	hypokinesis	aspirin	aspirin
69	2001	55	No		M	J	carcvalt	ant	No	Yes	Yes	No	No	No	No	12.9	No	No	small	small	Yes	No	No	No	No	No	No	No	No	normal	No	No	No	nothing	aspirin
70	2001	54	No		M	J	carcvart	ant	Yes	Yes	No	No	No	No	No	11.8	Yes	No	No	No	No	No	No	No	No	No	No	No	No	normal	No	No	mild	aspirin	plavix
71	2002	57	anticoagulants	hf	M	J	undifined	ant	Yes	Yes	No	Yes	No	Yes	No	9.6	No	small	small	small	Yes	No	No	No	No	No	No	No	No	severe	No	No	mild	nothing	coumadin
72	2002	48	procedure (closure of PFO)	pfos	M	A	carcvart	ant	No	No	No	Yes	No	No	No	10.9	No	No	No	No	No	Yes	large	Yes	Yes	No	No	No	No	normal	No	No	No	nothing	nothing
73	2002	40	procedure (closure of PFO)	pfos	F	J	undifined	post	No	No	No	No	No	No	No		No	No	No	No	No	Yes	large	Yes	Yes	No	No	No	No	normal	No	No	No	coumadin	coumadin
74	2002	65	anticoagulants	pfos	M	A	vbcva	post	No	No	No	No	No	No	No		No	No	No	No	No	Yes	large	Yes	Yes	No	No	No	No	normal	No	No	No	nothing	coumadin
75	2002	59	anticoagulants	c	F	J	vbcva	post	Yes	Yes	No	Yes	No	No	No	9.4	No	No	complex	small	Yes	No	No	No	No	No	No	No	No	normal	No	No	No	nothing	coumadin
76	2002	57	No		M	J	carcvart	ant	No	No	No	No	No	No	No	35.7	No	small	small	small	Yes	Yes	large	Yes	Yes	No	No	No	No	normal	No	No	mild	nothing	aspirin
77	2002	56	No		F	J	carcvalt	ant	Yes	No	No	Yes	No	No	No	10	Yes	No	No	No	No	No	No	No	No	No	No	No	No	normal	No	No	No	nothing	aspirin
78	2002	43	No		M	J	cartiart	ant	Yes	No	Yes	No	No	No	No	8.8	No	No	No	No	No	No	No	No	No	No	No	No	No	normal	No	No	mild	nothing	aspirin
79	2002	57	No		M	A	carcvart	ant	Yes	Yes	No	No	No	No	No	10.4	No	No	No	complex	Yes	No	No	No	No	No	No	No	No	normal	No	No	No	nothing	aspirin
80	2002	52	No		M	J	carcvart	ant	Yes	No	Yes	No	No	Yes	No	19.6	No	large	large	large	Yes	No	No	No	No	No	No	No	No	moderatetosevere	No	Yes	mild	coumadin	coumadin
81	2002	58	No		M	J	carcvart	ant	No	Yes	No	Yes	No	No	No	10.4	No	small	small	small	Yes	No	No	No	No	No	No	No	No	normal	No	No	No	nothing	aspirin
82	2002	57	No		M	J	carcvalt	ant	Yes	No	Yes	Yes	No	No	No	6	No	No	No	small	Yes	No	No	No	No	No	No	No	No	normal	No	No	moderate	nothing	plavix
83	2002	59	No		M	J	vbcva	ant	Yes	No	Yes	Yes	No	No	No	17	No	No	No	No	No	Yes	small	No	Yes	No	No	No	No	normal	No	No	No	aspirin	aspirin
84	2002	54	No		M	J	carcvart	ant	Yes	Yes	Yes	Yes	No	Yes	No	9.7	No	No	small	small	Yes	No	No	No	No	No	No	No	No	normal	No	No	mild	nothing	aspirin
85	2002	64	No		M	A	carcvart	ant	No	Yes	No	No	No	No	No		No	small	small	complex	Yes	No	No	No	No	No	No	No	No	normal	No	No	mild	nothing	aspirin
86	2002	58	No		M	A	cartiart	ant	No	No	No	No	No	No	No		No	small	small	small	Yes	No	No	No	No	No	No	No	No	normal	No	No	No	coumadin	plavix
87	2002	60	No		F	A	carcvalt	ant	Yes	Yes	No	No	No	Yes	No		No	small	small	complex	Yes	No	No	No	No	No	No	No	No	severe	No	No	mild	nothing	aspirin
88	2002	56	No		M	J	carcvart	ant	No	No	Yes	No	No	No	No	12.5	No	small	small	small	Yes	No	No	No	No	No	No	No	No	normal	No	No	mild	nothing	aspirin
89	2002	52	No		M	J	carcvalt	ant	Yes	Yes	No	No	No	No	No	13.6	No	small	small	small	Yes	No	No	No	No	No	No	No	No	normal	No	No	No	nothing	aspirin
90	2002	54	No		M	J	carcvalt	ant	Yes	No	Yes	No	No	No	No	16.5	No	small	small	small	Yes	Yes	moderate	Yes	Yes	No	No	No	No	normal	No	No	No	nothing	aspirin
91	2002	51	No		F	J	vbcva	post	Yes	No	Yes	No	No	No	No	6.4	Yes	No	No	No	No	No	No	No	No	No	No	No	No	normal	No	No	No	nothing	aspirin
92	2002	56	No		F	J	carcvart	ant	Yes	No	No	Yes	No	No	No	8	Yes	No	No	No	No	No	No	No	No	No	No	No	No	normal	No	No	No	nothing	plavix
93	2002	44	No		M	J	carcvart	ant	No	No	Yes	No	No	No	No	12.9	Yes	No	No	No	No	No	No	No	No	No	No	No	No	normal	No	No	No	nothing	aspirin
94	2002	54	No		M	J	carcvart	ant	Yes	No	Yes	No	No	Yes	Yes	16.6	No	large	complex	large	Yes	No	No	No	No	No	No	No	No	normal	No	No	mild	coumadin	coumadin
95	2002	51	No		F	J	carcvart	ant	Yes	No	No	No	No	No	No	9.2	No	small	small	small	Yes	No	No	No	No	No	No	No	No	normal	No	No	No	aspirin	aspirinplavix
96	2002	70	No		M	J	carcvart	ant	No	No	Yes	No	Yes	Yes	No		No	No	No	No	No	No	No	No	No	No	No	No	Yes	normal	No	No	moderate	aspirin	coumadin
97	2002	57	No		M	J	carcvart	ant	No	No	No	Yes	No	No	No	15.3	No	No	No	No	No	No	No	No	No	No	No	No	No	normal	No	No	mild	nothing	aspirin
98	2002	45	No		F	J	carcvart	ant	Yes	No	No	No	No	No	No	15	Yes	No	No	No	No	No	No	No	No	No	No	No	No	normal	No	No	No	aspirin	aspirin
99	2002	53	No		F	A	carcvalt	ant	Yes	No	No	No	No	No	No	7	Yes	No	No	No	No	No	No	No	No	No	No	No	No	normal	No	No	No	nothing	aspirin
100	2002	52	No		M	A	carcvalt	ant	No	No	No	No	No	Yes	No	19.6	No	No	complex	complex	Yes	No	No	No	No	No	No	No	No	normal	No	No	No	coumadin	coumadin
101	2002	61	No		F	J	carcvalt	ant	Yes	No	No	No	No	No	No		No	No	No	No	No	No	No	No	No	No	No	No	No	normal	No	No	mild	nothing	aspirin
102	2002	57	No		M	J	carcvalt	ant	No	No	Yes	Yes	No	No	No	27.9	Yes	No	No	No	No	No	No	No	No	No	No	No	No	normal	No	No	No	aspirin	aspirin
103	2002	52	No		F	A	carcvalt	ant	Yes	No	No	Yes	No	No	No	15.2	Yes	No	No	No	No	No	No	No	No	No	No	No	No	normal	No	No	No	aspirin	plavix
104	2002	53	No		F	J	carcvart	post	No	Yes	No	No	No	No	No	9.5	No	small	small	small	Yes	No	No	No	No	No	No	No	No	normal	No	No	No	nothing	aspirin
105	2002	47	No		M	J	carcvart	post	No	No	No	No	No	No	No	16.3	Yes	No	No	No	No	No	No	No	No	No	No	No	No	normal	No	No	No	nothing	aspirin
106	2002	48	No		F	A	carcvart	ant	Yes	Yes	No	No	No	No	No	7.6	No	small	small	small	Yes	No	No	No	No	Yes	No	No	No	normal	No	No	No	nothing	aspirin
107	2002	47	No		M	J	vbcva	ant	Yes	No	Yes	No	No	No	No	13.2	Yes	No	No	No	No	No	No	No	No	No	No	No	No	normal	No	No	No	aspirin	plavix
108	2002	46	No		M	J	carcvalt	ant	No	No	Yes	No	No	No	No	30	Yes	No	No	No	No	No	No	No	No	No	No	No	No	normal	No	No	mild	nothing	aspirin
109	2002	46	No		M	A	carcvart	ant	No	No	No	No	No	No	No	24	Yes	No	No	No	No	No	No	No	No	No	No	No	No	normal	No	No	No	nothing	aspirin
110	2002	45	No		F	J	carcvalt	ant	No	No	No	No	No	No	No	9.2	Yes	No	No	No	No	No	No	No	No	No	No	No	No	normal	No	No	No	nothing	aspirin
111	2002	54	No		M	J	vbcva	post	No	No	No	Yes	No	No	No	20.3	No	No	small	No	Yes	No	No	No	No	No	No	No	No	normal	No	No	mild	nothing	aspirin
112	2002	36	No		M	A	carcvart	ant	No	No	No	No	No	No	No	8.7	Yes	No	No	No	No	No	No	No	No	No	No	No	No	normal	No	No	No	nothing	aspirin
113	2002	61	No		F	J	vbcva	post	Yes	Yes	No	Yes	No	No	No		No	No	No	small	Yes	No	No	No	No	No	No	No	No	normal	No	No	moderate	aspirin	aspirin
114	2002	67	No		M	J	carcvalt	ant	Yes	Yes	No	Yes	No	Yes	No		No	small	small	small	Yes	No	No	No	No	No	No	No	No	normal	No	No	hypokinesis	aspirin	plavix
115	2002	53	No		M	J	carcvalt	ant	No	No	No	No	No	No	No		Yes	small	small	small	No	No	No	No	No	No	No	No	No	normal	No	No	No	nothing	aspirin
116	2002	48	No		M	J	vbcva	post	No	No	No	No	No	No	No	23.2	No	No	No	No	No	Yes	small	No	Yes	No	No	No	No	normal	No	No	No	nothing	aspirin
117	2002	58	No		M	J	carcvalt	ant	No	No	No	No	No	No	No	22.2	No	No	No	No	No	Yes	moderate	Yes	Yes	No	No	No	No	normal	No	No	No	nothing	aspirin
118	2002	56	No		M	J	carcvalt	ant	Yes	No	Yes	Yes	No	Yes	No	17.3	No	small	small	small	Yes	No	No	No	No	No	No	No	No	severe	No	No	moderate	aspirin	plavix
119	2002	53	No		F	J	carcvart	ant	Yes	Yes	Yes	Yes	No	No	No	11.6	No	small	small	small	Yes	Yes	small	No	Yes	No	No	No	No	normal	No	No	No	nothing	aspirin
120	2002	57	No		M	J	carcvart	ant	Yes	Yes	Yes	Yes	No	No	No	11.6	No	small	small	small	Yes	No	No	Yes	Yes	No	No	No	No	normal	No	Yes	No	nothing	aspirin
121	2002	53	No		F	A	carcvart	ant	No	No	No	No	Yes	No	No	8.4	No	No	No	No	No	No	No	No	No	No	No	No	No	normal	No	Yes	moderate	nothing	coumadin
122	2002	42	No		M	J	carcvart	ant	No	No	No	Yes	No	No	No	11.1	Yes	No	No	No	No	No	No	No	No	No	No	No	No	normal	No	No	No	nothing	other
123	2002	65	No		M	J	vbcva	ant	Yes	No	No	No	No	No	No		No	No	small	small	Yes	No	No	No	No	No	No	No	No	normal	No	No	hypokinesis	aspirin	plavix
124	2002	54	anticoagulants	c	M	J	carcvart	ant	Yes	No	No	No	No	No	No		No	No	complex	No	Yes	No	No	No	No	No	No	No	No	normal	No	No	No	aspirin	coumadin
125	2003	55	procedure (closure of PFO) and anticoagulants	pfos	F	J	carcvart	ant	Yes	No	No	Yes	No	No	No	15	No	No	small	small	No	Yes	large	Yes	Yes	No	No	No	No	normal	No	No	mild	nothing	coumadin
126	2003	58	procedure (closure of PFO) and anticoagulants	pfos	F	J	carcvart	ant	Yes	Yes	No	Yes	No	No	No	13.8	No	No	No	No	No	Yes	large	Yes	Yes	No	No	No	No	normal	No	No	No	nothing	coumadin
127	2003	53	procedure (closure of PFO) and anticoagulants	pfos	M	J	vbcva	post	No	No	No	Yes	No	No	No	8.2	No	No	No	No	No	Yes	large	Yes	Yes	No	No	No	No	normal	No	No	mild	nothing	coumadin
128	2003	57	anticoagulants	l	M	A	carcvart	ant	No	Yes	No	Yes	No	No	No	9	No	large	large	large	Yes	No	No	No	No	No	No	No	No	normal	No	No	mild	aspirin	coumadin
129	2003	69	anticoagulants	pfos	M	J	carcvalt	ant	Yes	No	No	No	No	No	No		No	small	small	small	Yes	Yes	large	Yes	Yes	Yes	No	No	No	normal	No	No	mild	nothing	coumadin
130	2003	55	anticoagulants	hf	M	J	carcvalt	ant	No	No	No	Yes	No	Yes	No	6.5	No	No	small	No	Yes	No	No	No	No	No	No	No	No	severe	No	No	No	aspirin	coumadin
131	2003	45	anticoagulants	endocarditis	F	J	carcvart	ant	No	No	No	No	No	No	No		No	No	No	No	No	No	No	No	No	No	Yes	No	No	normal	No	No	mild	aspirin	coumadin
132	2003	44	anticoagulants	pfon	M	J	carcvalt	ant	Yes	No	No	Yes	No	No	No	28.9	No	No	No	No	No	Yes	small	No	No	No	No	No	No	moderate	No	No	mild	nothing	coumadin
133	2003	57	No		M	J	carcvart	ant	Yes	No	No	Yes	No	Yes	No	81	No	No	No	No	No	No	No	No	No	No	No	No	No	normal	No	No	mild	nothing	plavix
134	2003	41	No		M	J	carcvalt	ant	Yes	No	Yes	Yes	No	No	No	14.7	No	No	No	No	No	No	No	No	No	No	No	No	No	severe	No	No	mild	nothing	aspirin
135	2003	43	No		M	J	vbcva	post	No	No	Yes	No	No	No	No	96	No	No	No	No	No	No	No	No	No	No	No	No	No	normal	No	No	mild	aspirin	plavix
136	2003	41	No		M	J	undifined	post	No	No	No	No	No	No	No	12.7	No	No	No	No	No	Yes	small	No	No	No	No	No	No	normal	No	No	No	coumadin	coumadin
137	2003	56	No		F	A	carcvart	ant	Yes	Yes	No	No	No	No	No	35.5	Yes	No	No	No	No	No	No	No	No	No	No	No	No	normal	No	No	No	plavix	plavix
138	2003	57	No		F	A	carcvart	post	Yes	Yes	No	Yes	No	No	No	7.7	Yes	No	No	No	No	No	No	No	No	No	No	No	No	normal	No	No	No	plavix	plavix
139	2003	61	No		M	A	carcvalt	ant	Yes	No	Yes	Yes	No	Yes	No	13.5	No	No	small	complex	Yes	No	No	No	No	No	No	No	No	normal	No	No	mild	nothing	plavix
140	2003	54	No		F	A	carcvart	ant	No	Yes	No	No	No	No	No	9.3	No	small	small	small	Yes	No	No	No	No	No	No	No	No	normal	No	No	No	nothing	plavix
141	2003	55	No		F	A	carcvalt	ant	Yes	Yes	No	No	No	No	No	12.6	Yes	No	No	No	No	No	No	No	No	No	No	No	No	normal	No	No	No	nothing	aspirin
142	2003	36	No		F	J	carcvart	ant	No	No	Yes	No	No	No	No		No	small	small	small	Yes	Yes	small	No	Yes	No	No	No	No	normal	No	No	No	nothing	aspirin
143	2003	56	No		M	J	carcvart	ant	Yes	No	No	Yes	No	No	No	12.5	No	small	small	small	Yes	No	No	No	No	No	No	No	No	normal	No	No	No	nothing	aspirin
144	2003	40	No		M	J	carcvart	ant	No	No	No	Yes	No	No	No	12.1	Yes	No	No	No	No	No	No	No	No	No	No	No	No	normal	No	No	No	nothing	aspirin
145	2003	47	No		M	J	vbcva	post	Yes	No	No	No	No	Yes	No	8.9	No	No	No	small	Yes	Yes	large	Yes	Yes	No	No	No	No	normal	No	No	No	nothing	aspirin
146	2003	58	No		M	J	carcvart	ant	No	No	Yes	Yes	No	No	No	12.4	No	No	No	No	No	No	No	No	No	No	No	No	No	normal	No	No	mild	nothing	aspirin
147	2003	55	No		M	J	carcvalt	ant	No	Yes	Yes	No	No	No	Yes	10.3	No	small	small	small	Yes	No	No	No	No	No	No	No	No	normal	No	No	No	nothing	aspirin
148	2003	48	No		M	J	vbcva	post	Yes	No	Yes	No	No	No	No	11.7	No	small	small	small	Yes	No	No	No	No	No	No	No	No	normal	No	No	No	nothing	aspirin
149	2003	56	No		F	J	carcvalt	post	Yes	Yes	No	No	No	No	No	9.6	No	small	small	small	Yes	Yes	moderate	Yes	Yes	No	No	No	No	normal	No	No	No	nothing	aspirin
150	2003	61	No		M	A	carcvalt	ant	Yes	No	No	Yes	No	Yes	No	19.7	No	small	small	small	Yes	No	No	No	No	No	No	No	No	moderate	No	No	mild	nothing	aspirin
151	2003	55	No		M	A	carcvalt	ant	Yes	Yes	Yes	Yes	No	No	No	14.1	No	small	small	small	Yes	Yes	small	No	Yes	No	No	No	No	normal	No	No	mild	aspirin	plavix
152	2003	66	No		M	A	vbcva	post	Yes	No	No	Yes	No	Yes	No		No	No	No	No	No	No	No	No	No	No	No	No	No	normal	No	No	mild	nothing	plavix
153	2003	54	No		F	J	vbtia	ant	Yes	Yes	Yes	Yes	No	No	No	20	Yes	No	No	No	No	No	No	No	No	No	No	No	No	normal	No	No	No	aspirin	plavix
154	2003	52	No		M	A	undifined	ant	No	No	No	No	No	No	No	89.8	No	No	No	No	No	Yes	small	No	Yes	No	No	No	No	normal	No	No	No	nothing	aspirin
155	2003	52	No		M	J	carcvart	ant	No	No	No	No	No	No	No	15.2	No	No	small	No	Yes	No	No	No	No	No	No	No	No	normal	No	No	No	nothing	aspirin
156	2003	52	No		F	J	vbtia	post	No	No	No	No	No	No	No	10.8	Yes	No	No	No	No	No	No	No	No	No	No	No	No	normal	No	No	No	nothing	aspirin
157	2003	52	No		M	J	carcvart	ant	Yes	No	Yes	No	No	No	No	13.4	No	No	No	No	No	No	No	No	No	No	No	No	No	normal	No	No	mild	nothing	aspirin
158	2003	49	No		M	J	carcvart	ant	No	No	No	No	No	No	No	13.3	No	small	small	small	Yes	No	No	No	Yes	No	No	No	No	normal	No	No	No	nothing	aspirin
159	2003	49	No		F	J	vbcva	post	Yes	Yes	No	Yes	No	No	No	21.3	Yes	No	small	No	No	No	No	No	No	No	No	No	No	normal	No	No	No	nothing	aspirin
160	2003	48	No		M	J	carcvalt	ant	No	No	No	No	No	No	No	14.3	Yes	No	small	No	No	No	No	No	No	No	No	No	No	normal	No	No	hypokinesis	aspirin	plavix
161	2003	48	No		M	J	carcvart	ant	No	No	Yes	No	No	No	No	23.4	No	small	small	small	Yes	No	No	No	No	No	No	No	No	normal	No	No	mild	nothing	aspirin
162	2003	45	No		M	J	carcvalt	ant	No	No	No	No	No	No	No	16	No	No	No	No	No	Yes	small	No	No	No	No	No	No	normal	No	No	No	nothing	aspirin
163	2003	42	No		M	J	carcvalt	ant	Yes	No	Yes	No	No	No	No	9.9	Yes	No	No	No	No	No	No	No	No	No	No	No	No	normal	No	No	hypokinesis	nothing	aspirin
164	2003	39	No		M	A	carcvalt	ant	No	No	No	No	No	No	No	10.8	Yes	No	No	No	No	No	No	No	No	No	No	No	No	normal	No	No	No	nothing	aspirin
165	2003	50	No		M	J	carcvart	ant	No	Yes	No	No	No	No	No	9.4	No	No	No	small	Yes	No	No	No	No	No	No	No	No	normal	No	No	No	nothing	aspirin
166	2003	61	No		M	J	carcvalt	ant	Yes	No	No	Yes	No	No	Yes	10.3	No	No	No	No	No	No	No	No	No	No	No	No	No	normal	No	No	No	aspirin	aspirin
167	2003	59	No		F	J	carcvart	ant	Yes	Yes	No	Yes	No	No	No	11.2	No	No	No	small	Yes	No	No	No	No	No	No	No	No	normal	No	No	No	nothing	aspirin
168	2003	55	No		F	J	vbcva	post	No	No	No	Yes	No	No	No	9.8	Yes	No	No	No	No	No	No	No	No	No	No	No	No	normal	No	No	mild	nothing	aspirin
169	2003	56	No		M	J	carcvart	ant	No	No	Yes	Yes	No	No	No		No	No	small	No	Yes	No	No	No	No	No	No	No	No	normal	No	No	No	nothing	aspirin
170	2003	57	No		F	J	vbcva	post	No	No	Yes	No	No	No	No	9.5	Yes	No	No	No	No	No	No	No	No	No	No	No	No	normal	No	No	hypokinesis	nothing	aspirin
171	2003	57	No		M	J	carcvart	ant	Yes	No	No	No	No	No	No	17.9	No	small	small	small	Yes	No	No	No	No	No	No	No	No	normal	No	No	No	aspirin	plavix
172	2003	56	No		M	J	carcvart	ant	Yes	Yes	No	No	No	No	No	12.5	No	small	small	small	Yes	No	No	No	No	No	No	No	No	normal	No	No	No	nothing	aspirin
173	2003	44	No		F	A	carcvalt	ant	No	No	No	No	No	No	No	12.9	No	No	No	No	No	Yes	small	No	No	No	No	No	No	moderate	No	No	No	coumadin	coumadin
174	2003	60	No		M	J	vbcva	post	Yes	Yes	No	No	No	Yes	No	21.3	Yes	No	No	No	No	No	No	No	No	No	No	No	No	normal	No	No	No	nothing	aspirin
175	2003	57	No		F	J	carcvart	ant	Yes	No	No	Yes	No	No	No	7.2	No	small	small	small	Yes	No	No	No	No	No	No	No	No	normal	No	No	no	nothing	aspirin
176	2003	59	No		M	J	carcvart	ant	No	Yes	No	Yes	No	Yes	No	16.6	Yes	No	No	No	No	No	No	No	No	No	No	No	No	normal	No	No	mild	nothing	plavix
177	2003	59	No		F	J	vbcva	post	Yes	No	No	Yes	No	No	No	14.5	No	small	small	small	Yes	No	No	No	No	No	No	No	No	normal	No	No	No	nothing	aspirin
178	2003	59	anticoagulants	l	M	J	carcvalt	ant	No	Yes	Yes	No	No	No	No	25.9	No	small	large	small	Yes	No	No	No	No	No	No	No	No	normal	No	No	mild	nothing	coumadin
179	2003	74	anticoagulants	pfos	F	J	vbcva	post	Yes	No	No	No	No	Yes	Yes		No	No	complex	No	Yes	Yes	large	Yes	Yes	No	No	No	No	normal	No	No	No	nothing	coumadin
180	2003	57	anticoagulants	c	M	J	carcvalt	ant	Yes	No	Yes	No	No	No	No	10.3	No	complex	complex	complex	Yes	Yes	small	No	No	No	No	No	No	normal	No	No	mild	aspirin	coumadin
181	2004	57	procedure (closure of PFO) and anticoagulants	pfos	F	J	carcvalt	ant	Yes	Yes	No	Yes	No	No	No	10.7	No	small	small	small	Yes	Yes	moderate	Yes	Yes	Yes	No	No	No	normal	No	No	No	aspirin	coumadin
182	2004	56	procedure (closure of PFO)	pfos	M	J	carcvart	ant	Yes	No	No	Yes	No	No	No	11.9	No	No	small	No	Yes	Yes	small	Yes	Yes	No	No	No	No	normal	No	No	No	nothing	aspirin
183	2004	67	anticoagulants	hf	F	A	carcvalt	ant	Yes	Yes	Yes	Yes	No	Yes	No	21.3	No	small	small	small	Yes	No	No	No	No	No	No	No	No	moderate	No	No	No	aspirin	coumadin
184	2004	60	anticoagulants	c	F	J	carcvart	ant	No	Yes	Yes	Yes	No	Yes	No	14	No	No	complex	complex	Yes	No	No	No	No	No	No	No	No	mild	No	No	mild	aspirin	coumadin
185	2004	56	anticoagulants	hf	M	J	vbcva	post	Yes	Yes	No	Yes	No	Yes	No	10.1	No	No	small	No	Yes	No	No	No	No	No	No	No	No	moderatetosevere	No	No	mild	aspirin	coumadin
186	2004	57	anticoagulants	hf	M	J	carcvalt	ant	Yes	No	Yes	Yes	No	Yes	No	18.7	No	small	small	small	Yes	No	No	No	No	No	No	No	No	moderatetosevere	No	No	No	aspirinplavix	coumadin
187	2004	54	anticoagulants	other	F	J	carcvart	ant	No	No	No	No	No	No	No	11.7	No	No	No	No	No	No	No	No	No	No	No	No	No	borderline	No	Yes	severe	nothing	coumadin
188	2004	54	anticoagulants	endocarditis	F	A	carcvalt	ant	Yes	No	No	No	No	No	No	28.1	No	No	No	No	No	No	No	No	No	No	Yes	No	No	normal	No	No	severe	aspirin	coumadin
189	2004	52	anticoagulants	l	M	A	carcvart	ant	No	No	No	Yes	No	Yes	No	14.8	No	No	large	No	Yes	No	No	No	No	No	No	No	No	mild	No	No	hypokinesis	aspirin	coumadin
190	2004	44	anticoagulants	hf	M	A	carcvalt	ant	No	No	Yes	Yes	No	No	No	18	No	small	small	small	Yes	No	No	No	No	No	No	No	No	severe	No	No	hypokinesis	nothing	coumadin
191	2004	58	No		M	J	carcvalt	ant	Yes	No	No	Yes	No	No	Yes	20.2	No	small	small	large	Yes	No	No	No	No	No	No	No	No	normal	No	No	No	aspirin	plavix
192	2004	58	No		M	J	vbcva	post	Yes	No	No	Yes	No	No	No	19.1	No	small	small	small	Yes	No	No	No	No	No	No	No	No	normal	No	No	No	nothing	aspirin
193	2004	43	No		F	J	cartiart	ant	Yes	No	No	Yes	No	No	No	17.5	No	No	small	No	Yes	No	No	No	No	No	No	No	No	normal	No	No	moderate	nothing	aspirin
194	2004	42	No		F	J	vbcva	ant	No	No	Yes	Yes	No	No	No	12.4	No	No	complex	No	Yes	No	No	No	No	No	No	No	No	normal	No	No	No	nothing	aspirin
195	2004	58	No		F	A	carcvalt	ant	Yes	No	No	Yes	No	No	No	9.8	Yes	No	No	No	No	No	No	No	No	No	No	No	No	normal	No	No	No	aspirin	plavix
196	2004	61	No		F	A	carcvart	ant	Yes	Yes	No	No	No	No	No	11.7	No	small	small	small	Yes	No	No	No	No	No	No	No	No	normal	No	No	mild	aspirin	plavix
197	2004	64	No		M	A	vbcva	ant	Yes	Yes	No	No	No	Yes	No	18.4	No	small	small	small	Yes	No	No	No	No	No	No	No	No	mild	No	No	No	nothing	plavix
198	2004	57	No		M	A	vbcva	ant	Yes	No	Yes	Yes	No	No	No	15.8	No	small	small	small	Yes	No	No	No	No	No	No	No	No	normal	No	No	mild	coumadin	coumadin
199	2004	64	No		M	A	carcvart	ant	Yes	Yes	No	No	No	No	No	19.9	No	small	small	small	Yes	No	No	No	No	No	No	No	No	normal	No	No	No	nothing	aspirin
200	2004	63	No		F	A	carcvart	ant	No	No	Yes	Yes	No	No	No	14.4	No	small	small	small	Yes	No	No	No	No	No	No	No	No	normal	No	No	No	nothing	aspirin
201	2004	64	No		M	J	carcvalt	ant	No	Yes	No	Yes	No	No	No	11.6	No	No	No	No	No	Yes	small	No	Yes	No	No	No	No	normal	No	No	No	aspirin	plavix
202	2004	61	No		M	J	carcvart	ant	Yes	No	No	Yes	No	Yes	No	8.9	No	small	small	small	Yes	No	No	No	No	No	No	No	No	borderline	No	No	No	aspirin	plavix
203	2004	55	No		M	J	carcvart	ant	Yes	Yes	No	Yes	No	No	No	12.5	No	No	small	small	Yes	No	No	No	No	No	No	No	No	normal	No	No	No	aspirin	aspirin
204	2004	47	No		M	J	carcvart	ant	Yes	Yes	Yes	Yes	No	No	No	15.6	No	No	No	No	No	Yes	small	Yes	Yes	No	No	No	No	normal	No	No	No	nothing	aspirin
205	2004	49	No		F	J	carcvart	ant	No	No	No	No	No	No	No	10.9	Yes	No	No	No	No	No	No	No	No	No	No	No	No	normal	No	No	No	nothing	plavix
206	2004	49	No		M	J	carcvart	ant	Yes	No	Yes	No	No	No	No	12.8	No	No	No	small	Yes	No	No	No	No	No	No	No	No	normal	No	No	No	nothing	coumadin
207	2004	53	No		F	A	carcvart	ant	Yes	No	No	No	No	No	No	10.4	Yes	No	No	No	No	No	No	No	No	No	No	No	No	normal	No	No	mild	aspirin	aspirin
208	2004	59	No		M	J	vbcva	ant	No	Yes	No	Yes	No	No	No	20.8	Yes	No	No	No	No	No	No	No	No	No	No	No	No	normal	No	No	No	nothing	aspirin
209	2004	63	No		M	J	carcvalt	ant	Yes	No	No	Yes	No	No	No	22.2	No	small	small	small	Yes	No	No	No	No	No	No	No	No	normal	No	No	No	aspirin	aspirin
210	2004	24	No		M	J	vbcva	post	No	No	No	No	No	No	No	10.2	Yes	No	No	No	No	No	No	No	No	No	No	No	No	normal	No	No	No	nothing	aspirin
211	2004	58	No		M	J	carcvart	ant	Yes	No	No	No	No	No	No	22.3	No	small	small	small	Yes	No	No	No	No	No	No	No	No	normal	No	No	No	nothing	aspirin
212	2004	60	No		M	J	carcvalt	ant	No	Yes	Yes	No	No	No	No	5.8	No	small	small	small	Yes	No	No	No	No	No	No	No	No	normal	No	No	moderate	coumadin	coumadin
213	2004	55	No		F	A	carcvart	ant	Yes	No	No	No	No	No	No	16.4	Yes	No	No	No	No	No	No	No	No	No	No	No	No	normal	No	No	No	nothing	aspirin
214	2004	54	No		M	A	carcvart	ant	No	No	Yes	No	No	No	No	17.7	No	small	small	complex	Yes	No	No	No	No	No	No	No	No	normal	No	No	No	nothing	aspirin
215	2004	52	No		M	J	vbcva	post	No	Yes	No	No	No	No	No	13.5	Yes	No	No	No	No	No	No	No	No	No	No	No	No	normal	No	No	No	nothing	aspirin
216	2004	51	No		F	J	carcvart	ant	No	No	No	No	No	No	No	20.3	Yes	No	No	No	No	No	No	No	No	No	No	No	No	normal	No	No	No	nothing	plavix
217	2004	51	No		M	A	carcvalt	ant	Yes	Yes	No	Yes	No	No	No	13.3	No	small	small	small	Yes	No	No	No	No	No	No	No	No	normal	No	No	mild	nothing	aspirin
218	2004	48	No		M	A	carcvart	ant	Yes	No	Yes	Yes	No	Yes	No		Yes	No	No	No	No	No	No	No	No	No	No	No	No	normal	No	No	No	aspirin	plavix
219	2004	48	No		M	J	vbcva	ant	No	No	Yes	Yes	No	No	No	19	No	small	small	No	Yes	No	No	No	No	No	No	No	No	normal	No	No	mild	nothing	aspirin
220	2004	48	No		M	A	carcvart	ant	Yes	No	Yes	No	No	Yes	No	11.5	Yes	No	No	No	No	No	No	No	No	No	No	No	No	normal	No	No	No	nothing	nothing
221	2004	49	No		F	J	vbcva	post	Yes	No	No	No	No	No	No	14	Yes	No	No	No	No	No	No	No	No	No	No	No	No	normal	No	No	mild	nothing	aspirin
222	2004	48	No		F	J	carcvalt	ant	No	No	No	No	No	No	No	8.8	No	small	small	small	Yes	No	No	No	No	No	No	No	No	normal	No	No	mild	nothing	aspirin
223	2004	47	No		F	A	carcvart	ant	Yes	Yes	No	No	No	No	No	6.4	Yes	No	No	No	No	No	No	No	No	No	No	No	No	normal	No	No	mild	nothing	aspirin
224	2004	46	No		F	A	carcvart	ant	No	No	No	No	No	No	No	6.6	Yes	No	No	No	No	No	No	No	No	No	No	No	No	normal	No	No	mild	nothing	plavix
225	2004	45	No		F	J	vbcva	post	No	No	No	No	No	No	No	36	Yes	No	No	small	No	No	No	No	No	No	No	No	No	normal	No	No	mild	nothing	aspirin
226	2004	45	No		F	J	carcvart	ant	No	Yes	Yes	No	No	No	No	12.5	Yes	No	No	No	No	No	No	No	No	No	No	No	No	normal	No	No	No	nothing	aspirin
227	2004	44	No		M	J	vbcva	post	Yes	No	No	No	No	No	No	13.2	Yes	No	No	No	No	No	No	No	No	No	No	No	No	normal	No	No	mild	nothing	aspirin
228	2004	59	No		M	J	carcvalt	ant	No	No	No	No	Yes	No	No	8.4	No	No	No	No	No	No	No	No	No	No	No	No	No	normal	Yes	No	mild	coumadin	coumadin
229	2004	43	No		M	A	carcvart	ant	No	No	No	No	No	No	No	10.5	Yes	No	No	No	No	No	No	No	No	No	No	No	No	normal	No	No	mild	nothing	aspirin
230	2004	42	No		F	J	carcvart	ant	Yes	No	No	No	No	No	No	14.3	No	No	No	No	No	Yes	small	Yes	Yes	No	No	No	No	normal	No	No	No	nothing	aspirin
231	2004	42	No		F	J	vbcva	post	No	Yes	Yes	No	No	No	No	6.7	No	No	small	small	Yes	No	No	No	No	No	No	No	No	normal	No	No	mild	nothing	aspirin
232	2004	40	No		M	A	carcvalt	ant	Yes	No	Yes	No	No	No	No	10.5	Yes	No	No	No	No	No	No	No	No	No	No	No	No	normal	No	No	mild	nothing	aspirin
233	2004	60	No		M	J	vbcva	post	Yes	Yes	No	Yes	No	Yes	No	11.8	No	No	No	No	No	No	No	No	No	No	No	No	No	mild	No	No	hypokinesis	aspirin	aspirin
234	2004	61	No		F	J	carcvart	ant	Yes	Yes	Yes	No	No	No	No	12.3	No	No	small	No	Yes	No	No	No	No	No	No	No	No	normal	No	No	mild	nothing	aspirin
235	2004	62	No		F	J	carcvart	ant	No	No	No	Yes	No	No	No	8.2	No	No	small	small	Yes	No	No	No	No	No	No	No	No	normal	No	No	mild	nothing	plavix
236	2004	75	No		M	J	carcvalt	ant	Yes	Yes	No	No	No	No	No		No	No	No	No	No	Yes	large	Yes	Yes	No	No	No	No	normal	No	No	mild	nothing	aspirin
237	2004	48	No		F	J	carcvart	ant	Yes	No	Yes	No	No	No	No	62.2	Yes	No	No	No	No	No	No	No	No	No	No	No	No	normal	No	No	No	nothing	aspirin
238	2004	57	No		M	J	cartiart	ant	No	No	Yes	Yes	No	No	No		No	small	small	small	Yes	Yes	small	Yes	Yes	No	No	No	No	mild	No	No	no	nothing	coumadin
239	2004	58	No		M	J	carcvart	ant	Yes	No	Yes	No	No	No	No	14.7	Yes	small	small	small	Yes	No	No	No	No	No	No	No	No	normal	No	No	mild	aspirin	plavix
240	2004	59	antibiotics	endocarditis	M	A	vbcva	post	No	No	No	No	No	No	No	9.1	No	No	No	No	No	No	No	No	No	No	Yes	No	No	normal	No	No	severe	nothing	nothing
241	2005	54	procedure (closure of PFO)	pfos	F	J	vbcva	post	Yes	No	No	Yes	No	No	No	8.8	No	No	No	No	No	Yes	large	Yes	Yes	No	No	No	No	normal	No	No	No	nothing	aspirin
242	2005	42	procedure (closure of PFO)	pfos	F	J	carcvalt	ant	No	No	Yes	No	No	No	No	11.8	No	No	No	No	No	Yes	large	Yes	Yes	No	No	No	No	normal	No	No	No	nothing	aspirin
243	2005	63	anticoagulants	hf	F	J	carcvart	ant	Yes	Yes	No	No	No	No	No	25.3	No	No	No	small	Yes	No	No	No	No	No	No	No	No	moderatetosevere	No	No	mild	aspirin	coumadin
244	2005	58	anticoagulants	c	M	J	carcvart	ant	No	No	No	No	No	Yes	No	16.8	No	small	small	complex	Yes	No	No	No	No	No	No	No	No	normal	No	No	mild	nothing	coumadin
245	2005	58	anticoagulants	c	M	J	carcvart	ant	Yes	Yes	No	No	No	No	No	11.7	No	No	complex	complex	Yes	Yes	moderate	Yes	Yes	No	No	No	No	normal	No	No	No	nothing	coumadin
246	2005	60	anticoagulants	c	M	J	carcvart	ant	Yes	No	Yes	Yes	No	Yes	No	24.3	No	small	complex	complex	Yes	No	No	No	No	No	No	No	No	severe	No	No	hypokinesis	aspirin	coumadin
247	2005	57	No		F	J	carcvart	ant	No	No	No	Yes	No	No	No	14.1	No	No	small	No	Yes	No	No	No	No	No	No	No	No	normal	No	No	No	aspirin	plavix
248	2005	62	No		M	J	carcvalt	ant	Yes	No	No	Yes	No	Yes	No	17.2	No	No	No	No	No	No	No	No	No	No	No	No	No	normal	No	No	moderate	nothing	aspirin
249	2005	62	No		M	A	vbcva	post	Yes	Yes	Yes	No	No	Yes	No	9.8	No	No	small	No	Yes	No	No	No	No	No	No	No	No	mild	No	No	No	aspirin	aspirin
250	2005	63	No		M	A	vbcva	post	No	No	Yes	No	No	No	No	11.2	No	No	No	No	No	Yes	small	Yes	Yes	No	No	No	No	normal	No	No	No	aspirin	plavix
251	2005	63	No		M	A	vbcva	ant	Yes	Yes	No	No	No	No	No		No	No	No	No	No	No	No	No	No	No	No	No	No	moderate	No	No	No	aspirin	nothing
252	2005	38	No		M	J	carcvart	post	No	No	No	No	No	No	No	16.7	Yes	No	No	No	No	No	No	No	No	No	No	No	No	normal	No	No	No	aspirin	aspirin
253	2005	54	No		M	J	carcvart	ant	Yes	No	Yes	No	No	No	No	24.3	No	No	No	No	No	No	No	No	No	No	No	No	No	borderline	No	No	No	nothing	aspirin
254	2005	35	No		F	A	carcvalt	ant	No	No	No	No	No	No	No	7.4	No	No	No	No	No	No	No	No	No	No	No	No	No	normal	No	No	mild	nothing	aspirin
255	2005	56	No		F	J	carcvart	ant	Yes	No	No	No	Yes	No	No	13.5	No	No	No	No	No	No	No	No	No	No	No	No	No	normal	No	No	mild	nothing	coumadin
256	2005	58	No		M	J	carcvalt	ant	Yes	Yes	No	No	No	No	No	14.9	No	No	small	small	Yes	No	No	No	No	No	No	No	No	normal	No	No	mild	nothing	aspirin
257	2005	37	No		M	J	carcvalt	ant	No	No	Yes	No	No	No	No		Yes	No	No	No	No	No	No	No	No	No	No	No	No	normal	No	No	No	nothing	aspirin
258	2005	56	No		M	J	carcvart	ant	No	No	Yes	No	No	No	No	19.9	Yes	No	No	No	No	No	No	No	No	No	No	No	No	normal	No	No	No	aspirin	aspirin
259	2005	54	No		M	J	undifined	ant	Yes	Yes	Yes	Yes	No	Yes	No	10	No	small	small	small	Yes	No	No	No	No	No	No	No	No	normal	No	No	mild	aspirin	plavix
260	2005	62	No		M	J	carcvalt	ant	Yes	Yes	No	No	No	No	No	18.2	No	No	No	No	No	No	No	No	No	No	No	No	No	normal	No	No	mild	aspirin	plavix
261	2005	54	No		M	J	carcvart	ant	No	No	Yes	No	No	No	No	11	No	No	small	small	Yes	No	No	No	No	No	No	No	No	normal	No	No	No	nothing	aspirin
262	2005	44	No		M	J	vbcva	post	Yes	No	Yes	No	No	No	No	23.4	No	No	small	No	Yes	No	No	No	No	No	No	No	No	normal	No	No	moderate	nothing	aspirin
263	2005	35	No		M	J	carcvart	ant	Yes	No	No	No	No	No	No	12.8	Yes	No	No	No	No	No	No	No	No	No	No	No	No	normal	No	No	No	nothing	aspirin
264	2005	55	No		M	J	carcvart	ant	Yes	No	Yes	No	Yes	No	No	13.3	Yes	No	No	No	No	No	No	No	No	No	No	No	No	normal	No	No	No	nothing	plavix
265	2005	58	No		M	J	vbcva	post	No	No	Yes	No	No	No	No	15.3	No	small	small	small	Yes	No	No	No	No	No	No	No	No	normal	No	No	mild	nothing	aspirin
266	2005	25	No		M	J	carcvalt	ant	No	No	No	No	No	No	No	17.5	Yes	No	No	No	No	No	No	No	No	No	No	No	No	normal	No	No	No	nothing	plavix
267	2005	57	No		F	J	carcvart	ant	No	No	No	Yes	No	No	No	10.7	No	No	small	small	Yes	No	No	No	No	No	No	No	No	normal	No	No	No	nothing	aspirin
268	2005	55	No		M	J	carcvalt	ant	No	No	No	Yes	No	No	No	22.2	No	No	No	No	No	No	No	No	No	No	No	No	No	normal	No	No	mild	nothing	plavix
269	2005	56	No		M	J	carcvart	ant	No	No	No	Yes	No	Yes	No	12.3	Yes	No	No	No	No	No	No	No	No	No	No	No	No	normal	No	No	No	nothing	aspirin
270	2005	54	No		M	A	carcvalt	ant	No	Yes	Yes	No	No	No	Yes	8.8	No	No	large	No	Yes	No	No	No	No	No	No	No	No	normal	No	No	No	nothing	aspirin
271	2005	55	No		M	J	carcvalt	ant	No	No	Yes	No	No	No	No	16.6	No	No	small	small	Yes	No	No	No	No	No	No	No	No	borderline	No	No	mild	nothing	aspirin
272	2005	54	No		M	J	carcvalt	ant	Yes	Yes	Yes	Yes	No	Yes	No	23.5	No	No	small	small	Yes	No	No	No	No	No	No	No	No	normal	No	No	No	plavix	plavix
273	2005	51	No		F	J	carcvart	ant	No	No	No	No	No	No	No	9.3	No	small	small	small	Yes	No	No	No	No	No	No	No	No	normal	No	No	mild	nothing	aspirin
274	2005	53	No		M	A	vbcva	post	Yes	No	Yes	No	No	No	No	20.4	No	small	small	small	Yes	No	No	No	No	No	No	No	No	normal	No	No	hypokinesis	nothing	nothing
275	2005	52	No		M	J	vbcva	post	Yes	Yes	No	No	No	Yes	No	14.7	No	small	small	small	Yes	No	No	No	No	No	No	No	No	normal	No	No	mild	plavix	plavix
276	2005	51	No		M	J	carcvalt	ant	No	No	Yes	Yes	No	Yes	No	10	No	No	small	No	Yes	No	No	No	No	No	No	No	No	normal	No	No	No	nothing	aspirin
277	2005	51	No		M	J	vbcva	post	No	Yes	No	No	No	No	No	24	Yes	No	No	small	No	No	No	No	No	No	No	No	No	normal	No	No	mild	nothing	aspirin
278	2005	51	No		F	A	carcvart	post	No	Yes	No	No	No	No	No	11.6	No	No	No	No	No	Yes	small	No	Yes	No	No	No	No	normal	No	No	No	aspirinplavix	aspirinplavix
279	2005	48	No		M	J	carcvalt	ant	Yes	No	Yes	Yes	No	No	No	25.6	No	No	No	No	No	No	No	No	No	No	No	No	No	normal	No	No	No	nothing	aspirin
280	2005	50	No		F	A	carcvalt	ant	Yes	Yes	Yes	No	No	No	No	11.9	No	No	No	No	No	No	No	No	No	No	No	No	No	normal	No	No	moderate	aspirin	plavix
281	2005	48	No		M	J	vbcva	post	Yes	No	No	Yes	No	No	No	13.3	Yes	No	No	No	No	No	No	No	No	No	No	No	No	normal	No	No	mild	nothing	coumadin
282	2005	46	No		M	J	carcvart	ant	Yes	No	Yes	No	No	No	No	16.4	No	No	small	No	No	No	No	No	No	No	No	No	No	normal	No	No	mild	nothing	plavix
283	2005	46	No		F	J	carcvalt	ant	Yes	Yes	No	Yes	No	No	No	10.9	Yes	No	No	No	No	No	No	No	No	No	No	No	No	normal	No	No	mild	nothing	plavix
284	2005	45	No		F	J	vbcva	post	No	No	Yes	No	No	No	No		Yes	No	No	No	No	No	No	No	No	No	No	No	No	normal	No	No	No	nothing	plavix
285	2005	45	No		M	J	carcvart	ant	No	No	No	No	No	No	No	11.3	Yes	No	No	No	No	No	No	No	No	No	No	No	No	normal	No	No	mild	nothing	aspirin
286	2005	43	No		M	J	carcvart	ant	No	No	Yes	No	No	No	No	16.3	Yes	No	No	No	No	No	No	No	No	No	No	No	No	normal	No	No	No	nothing	aspirin
287	2005	42	No		M	J	carcvalt	ant	No	No	Yes	Yes	No	No	No	20.9	Yes	No	No	No	No	No	No	No	No	No	No	No	No	normal	No	No	mild	nothing	aspirin
288	2005	41	No		F	A	carcvart	ant	Yes	Yes	No	No	No	No	No	13.4	No	No	No	No	No	Yes	large	Yes	Yes	No	No	No	No	normal	No	No	No	aspirin	aspirin
289	2005	61	No		M	J	carcvalt	ant	Yes	No	Yes	Yes	No	No	No	17	No	No	No	complex	Yes	No	No	No	No	No	No	No	No	normal	No	No	mild	nothing	aspirin
290	2005	59	No		M	J	carcvalt	ant	Yes	No	No	Yes	No	Yes	No		Yes	No	No	No	No	No	No	No	No	No	No	No	No	normal	No	No	mild	nothing	plavix
291	2005	59	No		F	J	carcvalt	ant	Yes	No	No	Yes	No	No	No	13.5	Yes	No	No	No	No	No	No	No	No	No	No	No	No	normal	No	No	mild	nothing	aspirin
292	2005	54	No		M	J	vbcva	post	Yes	Yes	Yes	No	No	No	No	10.7	No	small	small	small	Yes	No	No	No	No	No	No	No	No	normal	No	No	mild	aspirin	plavix
293	2005	59	No		M	J	vbcva	post	Yes	No	No	No	No	No	No	14.3	No	No	small	small	Yes	No	No	No	No	No	No	No	No	normal	No	No	No	nothing	aspirin
294	2005	50	No		M	J	carcvalt	ant	Yes	No	Yes	Yes	No	No	No	14.9	No	small	small	small	Yes	No	No	No	No	No	No	No	No	normal	No	No	mild	aspirin	aspirin
295	2005	57	No		F	J	carcvalt	ant	Yes	No	No	Yes	No	No	No	18.9	No	No	small	small	Yes	No	No	No	No	No	No	No	No	normal	No	No	mild	aspirin	plavix
296	2005	50	No		M	J	vbcva	post	Yes	Yes	Yes	Yes	No	No	Yes	13.2	Yes	small	small	small	Yes	No	No	No	No	No	No	No	No	moderate	No	No	hypokinesis	aspirin	plavix
297	2005	59	No		M	J	carcvart	ant	Yes	No	No	Yes	No	Yes	No	13.3	No	No	No	No	No	Yes	small	No	No	No	No	No	No	normal	No	No	moderate	aspirin	aspirin
298	2005	58	No		F	J	carcvart	ant	Yes	No	No	Yes	No	No	No	18.1	No	small	small	small	Yes	Yes	moderate	Yes	Yes	No	No	No	No	normal	No	No	No	nothing	aspirin
299	2005	61	No		M	J	carcvart	ant	No	No	Yes	No	No	No	No	19.7	No	small	small	small	Yes	No	No	No	No	No	No	No	No	normal	No	No	mild	nothing	plavix
300	2006	33	procedure (closure of PFO)	pfos	F	J	vbcva	post	No	No	No	No	No	No	No	17.5	No	No	No	No	No	Yes	large	Yes	Yes	No	No	No	No	normal	No	No	No	nothing	aspirin
301	2006	40	procedure (closure of PFO)	pfos	F	J	carcvalt	ant	No	No	No	No	No	No	No	8.5	No	No	No	No	No	Yes	large	Yes	Yes	Yes	No	No	No	normal	No	No	No	nothing	aspirin
302	2006	44	procedure (closure of PFO)	pfos	F	J	carcvalt	ant	Yes	No	No	No	No	No	No	6.4	No	No	small	No	Yes	Yes	large	Yes	Yes	Yes	No	No	No	normal	No	No	No	aspirin	plavix
303	2006	64	No		M	J	carcvalt	ant	Yes	No	No	Yes	No	No	No		No	No	small	small	Yes	No	No	No	No	No	No	No	No	normal	No	No	mild	plavix	coumadin
304	2006	62	No		M	J	carcvalt	ant	Yes	No	No	Yes	No	No	No	16.4	No	No	No	small	No	No	No	No	No	No	No	No	No	normal	No	No	No	aspirin	plavix
305	2006	52	No		M	J	carcvalt	ant	Yes	Yes	No	No	No	Yes	No	8.4	No	No	small	No	Yes	No	No	No	No	No	No	No	No	mild	No	No	No	aspirin	plavix
306	2006	51	No		M	J	carcvart	ant	Yes	No	Yes	No	No	Yes	No	14.4	No	small	small	small	Yes	No	No	No	No	No	No	No	No	mild	No	No	No	aspirin	plavix
307	2006	69	No		M	J	carcvalt	ant	Yes	Yes	No	No	No	No	No		No	small	small	small	No	No	No	No	No	No	No	No	No	normal	No	No	No	nothing	plavix
308	2006	59	No		M	J	carcvart	ant	No	No	No	No	No	No	No	9.7	No	No	small	No	Yes	No	No	No	No	No	No	No	No	normal	No	No	No	nothing	aspirin
309	2006	60	No		M	A	undifined	ant	Yes	Yes	No	Yes	No	Yes	No		No	No	No	small	Yes	No	No	No	No	No	No	No	No	mild	No	No	No	aspirin	aspirin
310	2006	58	No		M	A	carcvalt	ant	Yes	No	No	No	No	No	No	20.4	No	No	No	No	No	No	No	No	No	No	No	No	No	normal	No	No	mild	nothing	aspirin
311	2006	63	No		F	A	vbcva	post	Yes	No	No	No	No	No	No	22.1	No	No	small	large	Yes	No	No	No	No	No	No	No	No	normal	No	No	No	nothing	aspirin
312	2006	57	No		F	A	vbcva	ant	Yes	No	No	Yes	No	No	No	13.6	No	No	No	No	No	No	No	No	No	No	No	No	No	normal	No	No	mild	aspirin	plavix
313	2006	41	No		M	J	carcvart	ant	No	No	No	No	No	No	No		Yes	No	No	No	No	No	No	No	No	No	No	No	No	normal	No	No	No	aspirin	plavix
314	2006	37	No		M	A	carcvart	ant	Yes	Yes	Yes	Yes	No	No	No	14.7	No	No	No	No	No	No	No	No	No	No	No	No	No	mild	No	No	No	nothing	aspirin
315	2006	54	No		F	J	vbcva	post	Yes	No	No	Yes	No	No	No	25	Yes	No	No	No	No	No	No	No	No	No	No	No	No	normal	No	No	No	nothing	plavix
316	2006	36	No		M	A	carcvalt	ant	Yes	Yes	No	No	No	No	No	9.6	Yes	No	No	No	No	No	No	No	No	No	No	No	No	normal	No	No	No	nothing	aspirin
317	2006	51	No		M	J	vbcva	ant	Yes	Yes	No	No	No	No	No	15	No	small	small	small	Yes	No	No	No	No	No	No	No	No	mild	No	No	No	aspirin	plavix
318	2006	56	No		M	J	carcvart	ant	Yes	Yes	No	No	No	No	No	8.2	No	No	small	No	Yes	No	No	No	No	No	No	No	No	normal	No	No	No	aspirin	plavix
319	2006	47	No		M	J	vbcva	post	Yes	Yes	No	No	No	No	No	13.2	No	No	small	No	Yes	No	No	No	No	No	No	No	No	normal	No	No	mild	aspirin	plavix
320	2006	52	No		F	J	undifined	ant	Yes	No	No	Yes	No	No	No	19.7	No	No	No	No	No	Yes	small	Yes	Yes	No	No	No	No	normal	No	No	mild	nothing	plavix
321	2006	72	No		M	J	vbcva	post	Yes	No	No	Yes	No	Yes	Yes		No	No	complex	No	Yes	No	No	No	No	No	No	No	No	normal	No	No	mild	coumadin	coumadin
322	2006	53	No		F	J	carcvalt	ant	Yes	Yes	No	No	No	No	No	6.6	Yes	No	No	No	No	No	No	No	No	No	No	No	No	normal	No	No	No	nothing	aspirin
323	2006	77	No		F	J	carcvart	ant	Yes	Yes	No	Yes	Yes	Yes	No		No	small	small	small	Yes	No	No	No	No	No	No	No	Yes	normal	No	Yes	mild	coumadin	coumadin
324	2006	54	No		M	J	carcvalt	ant	Yes	No	Yes	Yes	No	No	No	19.6	No	small	small	small	Yes	No	No	No	No	No	No	No	No	normal	No	No	No	aspirin	plavix
325	2006	48	No		M	J	carcvart	ant	Yes	No	Yes	No	Yes	No	No	10	No	No	small	No	Yes	Yes	small	Yes	Yes	No	No	No	No	normal	No	No	No	nothing	aspirin
326	2006	58	No		M	J	carcvart	ant	No	No	Yes	Yes	No	Yes	No	40.7	No	small	small	small	Yes	No	No	No	No	No	No	No	No	normal	No	No	No	nothing	plavix
327	2006	59	No		M	J	carcvart	ant	Yes	No	Yes	Yes	No	No	No	13.3	No	No	No	No	No	No	No	No	No	No	No	No	No	normal	No	No	No	aspirin	aspirinplavix
328	2006	55	No		M	J	carcvalt	ant	Yes	Yes	No	No	No	No	No	13.3	No	No	small	No	Yes	No	No	No	No	No	No	No	No	normal	No	No	No	coumadin	coumadin
329	2006	55	No		M	J	vbcva	post	Yes	Yes	No	No	No	No	No	8.9	No	No	small	No	Yes	Yes	small	Yes	Yes	No	No	No	No	normal	No	No	No	aspirin	plavix
330	2006	55	No		M	J	carcvalt	ant	No	No	Yes	Yes	No	No	No	9.9	No	No	No	No	No	Yes	small	No	No	Yes	No	No	No	normal	No	No	No	nothing	aspirin
331	2006	54	No		F	J	carcvalt	ant	No	No	No	No	No	No	No	13.5	No	No	small	No	Yes	No	No	No	No	No	No	No	No	normal	No	No	No	nothing	aspirin
332	2006	53	No		F	J	carcvalt	ant	Yes	No	No	Yes	No	No	No	6.6	Yes	No	No	No	No	No	No	No	No	No	No	No	No	normal	No	No	No	aspirin	plavix
333	2006	53	No		M	J	carcvart	ant	No	No	No	Yes	No	No	No	7.7	No	No	small	No	Yes	No	No	No	No	No	No	No	No	normal	No	No	No	nothing	aspirin
334	2006	53	No		M	A	carcvart	ant	Yes	Yes	No	No	No	No	No	9.6	Yes	small	small	small	Yes	No	No	No	No	No	No	No	No	normal	No	No	No	aspirin	plavix
335	2006	51	No		M	J	carcvart	ant	No	Yes	No	No	No	No	No	22.8	Yes	No	No	small	No	No	No	No	No	No	No	No	No	normal	No	No	mild	nothing	nothing
336	2006	51	No		F	J	carcvalt	post	Yes	Yes	No	No	No	No	No	8.9	No	No	No	No	No	Yes	large	Yes	Yes	No	No	No	No	normal	No	No	No	aspirin	aspirin
337	2006	50	No		M	A	vbcva	post	No	No	No	No	No	No	No	10.3	Yes	No	No	No	No	No	No	No	No	No	No	No	No	normal	No	No	mild	aspirin	plavix
338	2006	50	No		M	J	carcvart	ant	No	Yes	Yes	No	No	No	No	12	Yes	No	No	No	No	No	No	No	No	No	No	No	No	normal	No	No	No	nothing	aspirin
339	2006	49	No		F	J	carcvalt	ant	No	No	Yes	No	No	No	No	11.3	No	No	small	No	No	No	No	No	No	No	No	No	No	normal	No	No	mild	nothing	aspirin
340	2006	49	No		M	A	carcvalt	ant	Yes	Yes	Yes	No	No	Yes	No	22	Yes	No	No	No	No	No	No	No	No	No	No	No	No	normal	No	No	mild	aspirinplavix	aspirinplavix
341	2006	50	No		F	J	carcvart	ant	Yes	Yes	No	No	No	No	No	9.7	No	No	No	No	No	No	No	No	No	No	No	No	No	normal	No	No	moderate	aspirin	aspirin
342	2006	49	No		F	A	carcvalt	ant	Yes	Yes	Yes	Yes	No	No	No	7.3	Yes	small	small	small	No	No	No	No	No	No	No	No	No	normal	No	No	No	nothing	aspirin
343	2006	57	No		M	J	carcvalt	ant	Yes	No	No	No	No	Yes	No	38.3	No	No	No	small	Yes	No	No	No	No	No	No	No	No	normal	No	No	mild	aspirin	aspirin
344	2006	46	No		M	A	vbcva	post	Yes	No	Yes	Yes	Yes	Yes	No	13.5	No	No	No	No	No	Yes	small	No	Yes	No	No	No	No	normal	No	No	mild	aspirin	aspirin
345	2006	46	No		M	A	carcvalt	ant	Yes	No	Yes	Yes	No	Yes	No	5.8	No	small	small	small	Yes	Yes	small	Yes	Yes	No	No	No	No	normal	No	No	No	aspirin	aspirin
346	2006	45	No		F	A	carcvalt	ant	Yes	Yes	No	No	No	No	No	22.9	Yes	No	No	No	No	No	No	No	No	No	No	No	No	mild	No	No	mild	aspirin	plavix
347	2006	44	No		M	J	carcvart	ant	No	No	No	No	No	No	No	14	No	small	small	small	Yes	Yes	moderate	Yes	Yes	No	No	No	No	normal	No	No	mild	nothing	aspirin
348	2006	44	No		M	A	carcvalt	ant	No	Yes	No	No	No	No	No	28.2	No	No	No	No	No	No	No	No	No	No	No	No	No	normal	No	No	mild	nothing	aspirin
349	2006	51	No		M	J	carcvart	ant	Yes	No	No	No	No	No	No	16.1	No	small	small	small	Yes	No	No	No	No	No	No	No	No	normal	No	No	mild	aspirin	plavix
350	2006	59	No		M	J	carcvalt	ant	Yes	Yes	Yes	No	No	No	No	10.4	No	No	No	small	Yes	Yes	small	No	No	No	No	No	No	normal	No	No	No	aspirin	plavix
351	2006	59	No		M	J	carcvart	ant	Yes	No	Yes	No	No	No	No	13.5	No	No	No	small	Yes	No	No	No	No	No	No	No	No	normal	No	No	mild	nothing	aspirin
352	2006	65	No		M	J	carcvart	ant	Yes	No	No	Yes	No	Yes	No		No	No	complex	complex	Yes	No	No	No	No	No	No	No	No	normal	No	No	moderate	nothing	aspirinplavix
353	2006	50	No		F	J	carcvalt	ant	No	No	No	No	Yes	No	No	8.3	No	No	small	No	No	No	No	No	No	No	No	No	No	normal	No	Yes	severe	nothing	coumadin
354	2006	46	No		M	J	carcvart	ant	No	No	No	No	No	No	No	10	No	No	No	No	No	Yes	large	Yes	Yes	No	No	No	No	normal	No	No	No	nothing	aspirin
355	2006	56	No		M	J	carcvart	ant	Yes	No	No	Yes	No	Yes	No	16.9	No	No	small	small	Yes	No	No	No	No	No	No	No	No	mild	No	No	mild	nothing	plavix
356	2006	56	No		M	J	carcvart	post	No	No	Yes	Yes	No	No	No	13.2	No	No	small	large	Yes	No	No	No	No	No	No	No	No	normal	No	No	mild	aspirin	plavix
357	2006	52	No		F	A	carcvalt	ant	Yes	No	No	Yes	No	No	No	9.1	Yes	No	No	No	No	No	No	No	No	No	No	No	No	normal	No	No	mild	aspirin	plavix
358	2006	58	anticoagulants	hf	M	J	carcvalt	ant	Yes	No	Yes	Yes	No	Yes	No		No	No	large	large	Yes	No	No	No	No	No	No	No	No	severe	No	No	hypokinesis	aspirin	coumadin
359	2007	46	procedure (closure of PFO)	pfos	M	J	vbcva	ant	Yes	No	No	No	No	No	No		No	No	No	No	No	Yes	moderate	Yes	Yes	No	No	No	No	normal	No	No	mild	plavix	plavix
360	2007	76	anticoagulants	thrombus	M	J	carcvalt	ant	Yes	Yes	No	Yes	No	No	No		No	small	small	small	Yes	No	No	No	No	No	No	No	No	mild	Yes	No	mild	aspirin	coumadin
361	2007	58	anticoagulants	c	M	J	carcvalt	ant	Yes	No	No	Yes	No	No	No	13.6	No	No	complex	small	Yes	No	No	No	No	No	No	No	No	normal	No	No	No	nothing	coumadin
362	2007	81	anticoagulants	c	M	J	carcvalt	ant	Yes	Yes	Yes	No	No	Yes	No	23	No	complex	complex	complex	Yes	No	No	No	No	No	No	No	No	normal	No	No	mild	aspirin	coumadin
363	2007	54	anticoagulants	s	F	A	carcvart	ant	Yes	Yes	Yes	Yes	No	No	No	11.2	No	No	small	small	Yes	No	No	No	No	No	No	No	No	normal	No	No	mild	plavix	coumadin
364	2007	43	anticoagulants	thrombus	M	J	carcvalt	ant	Yes	No	No	Yes	No	No	No		No	No	No	No	No	No	No	No	No	No	No	No	No	normal	Yes	No	mild	aspirin	coumadin
365	2007	58	No		M	J	vbcva	post	No	No	No	Yes	No	No	No		No	No	No	small	No	No	No	No	No	No	No	No	No	normal	No	No	moderate	nothing	aspirin
366	2007	58	No		M	J	carcvart	ant	Yes	No	Yes	Yes	No	Yes	No	19	No	small	small	large	Yes	No	No	No	No	No	No	No	No	normal	No	No	No	nothing	aspirin
367	2007	57	No		M	J	carcvart	ant	Yes	Yes	Yes	Yes	No	No	No	23.9	Yes	No	No	No	No	No	No	No	No	No	No	No	No	normal	No	No	No	aspirin	plavix
368	2007	59	No		M	J	carcvalt	ant	No	No	Yes	Yes	No	No	No	9.7	No	No	No	complex	Yes	No	No	No	No	No	No	No	No	normal	No	No	No	nothing	aspirin
369	2007	70	No		F	J	carcvart	ant	Yes	No	No	Yes	No	No	No		No	No	small	No	Yes	No	No	No	No	No	No	No	No	normal	No	No	moderate	aspirin	plavix
370	2007	77	No		F	J	carcvalt	ant	Yes	Yes	No	Yes	No	No	No		Yes	No	No	No	No	No	No	No	No	No	No	No	No	normal	No	No	No	aspirin	plavix
371	2007	51	No		F	J	carcvart	ant	Yes	No	No	No	No	No	No	10.2	No	small	small	small	Yes	No	No	No	No	No	No	No	No	normal	No	No	No	nothing	aspirin
372	2007	56	No		M	J	carcvart	ant	Yes	No	Yes	Yes	No	No	No	16.6	Yes	No	No	No	No	No	No	No	No	No	No	No	No	normal	No	No	No	nothing	aspirin
373	2007	48	No		F	J	carcvalt	ant	Yes	No	No	Yes	No	No	Yes	9.9	No	No	No	complex	Yes	No	No	No	No	No	No	No	No	normal	No	No	No	aspirin	plavix
374	2007	61	No		M	A	carcvalt	ant	Yes	Yes	No	Yes	No	Yes	No	14.2	No	small	small	small	Yes	No	No	No	No	No	No	No	No	normal	No	No	mild	aspirin	plavix
375	2007	60	No		M	A	carcvalt	ant	Yes	No	No	No	No	No	No	19.1	No	small	small	small	Yes	Yes	small	No	No	No	No	No	No	normal	No	No	No	aspirin	plavix
376	2007	66	No		F	A	carcvart	ant	Yes	Yes	No	Yes	No	No	No		No	No	No	complex	Yes	No	No	No	No	No	No	No	No	normal	No	No	No	nothing	aspirin
377	2007	61	No		M	A	undifined	ant	Yes	No	No	Yes	No	No	No	17	No	small	small	small	Yes	No	No	No	No	No	No	No	No	normal	No	No	mild	nothing	plavix
378	2007	69	No		F	A	carcvalt	ant	Yes	Yes	Yes	Yes	Yes	Yes	No		No	No	No	No	No	No	No	No	No	No	No	No	No	moderate	No	No	No	aspirin	plavix
379	2007	62	No		M	A	carcvart	ant	No	Yes	No	Yes	No	No	No	14.3	Yes	No	No	No	No	No	No	No	No	No	No	No	No	normal	No	No	No	nothing	aspirin
380	2007	62	No		F	A	carcvart	ant	No	Yes	No	Yes	No	Yes	No		No	No	No	No	No	No	No	No	No	Yes	No	No	No	normal	No	No	mild	aspirin	plavix
381	2007	58	No		F	J	vbcva	post	Yes	No	No	No	No	No	No	18.3	No	No	small	small	Yes	No	No	No	No	No	No	No	No	normal	No	No	No	nothing	aspirin
382	2007	33	No		M	J	vbcva	post	Yes	No	No	Yes	No	No	No	4.2	Yes	No	No	No	No	No	No	No	No	No	No	No	No	normal	No	No	No	nothing	aspirin
383	2007	57	No		M	J	vbcva	post	Yes	Yes	No	No	No	Yes	No	31.5	No	No	No	No	No	No	No	No	No	No	No	No	No	normal	No	No	mild	nothing	plavix
384	2007	79	No		F	J	carcvart	ant	Yes	No	No	Yes	No	Yes	No	14.3	No	small	small	small	Yes	No	No	No	No	No	No	No	No	normal	No	No	mild	aspirin	plavix
385	2007	75	No		F	J	carcvart	ant	Yes	No	No	Yes	No	No	No		No	small	small	small	Yes	No	No	No	No	No	No	No	No	normal	No	No	mild	nothing	plavix
386	2007	61	No		M	J	carcvalt	ant	No	No	Yes	No	No	No	No	20.5	No	small	small	small	Yes	Yes	moderate	Yes	Yes	No	No	No	No	normal	No	No	severe	nothing	plavix
387	2007	36	No		M	J	undifined	ant	Yes	No	Yes	Yes	No	No	No	10.8	No	No	No	No	No	Yes	small	Yes	Yes	No	No	No	No	normal	No	No	No	nothing	aspirin
388	2007	60	No		M	J	carcvalt	ant	Yes	No	No	No	No	No	No	16	No	No	small	small	Yes	No	No	No	No	No	No	No	No	normal	No	No	No	aspirin	aspirinplavix
389	2007	72	No		M	J	carcvart	ant	Yes	No	No	No	No	No	No	19.9	No	No	small	small	Yes	Yes	moderate	Yes	Yes	No	No	No	No	normal	No	No	mild	nothing	aspirin
390	2007	73	No		F	J	carcvart	ant	Yes	Yes	No	No	No	No	No	14.7	No	small	small	small	Yes	Yes	small	No	Yes	No	No	No	No	normal	No	No	No	aspirin	plavix
391	2007	61	No		M	J	carcvart	ant	No	No	No	No	No	No	No		Yes	No	No	No	No	No	No	No	No	No	No	No	No	normal	No	No	No	nothing	aspirin
392	2007	40	No		M	J	carcvalt	ant	No	No	Yes	No	No	No	No	11.5	Yes	No	No	No	No	No	No	No	No	No	No	No	No	normal	No	No	No	nothing	aspirin
393	2007	57	No		F	A	carcvalt	ant	Yes	Yes	No	Yes	No	No	No	8.6	No	small	small	small	Yes	No	No	No	No	No	No	No	No	normal	No	No	No	aspirin	plavix
394	2007	28	No		M	A	carcvalt	ant	Yes	Yes	No	Yes	No	No	No	8.5	Yes	No	No	No	No	No	No	No	No	No	No	No	No	normal	No	No	No	nothing	aspirin
395	2007	62	No		M	J	vbcva	post	Yes	Yes	No	Yes	No	Yes	No	25.4	No	small	small	small	Yes	No	No	No	No	No	No	No	No	normal	No	No	No	coumadin	coumadin
396	2007	63	No		M	J	carcvalt	ant	No	Yes	No	Yes	No	No	No	10.9	No	No	No	No	No	No	No	No	No	No	No	No	No	normal	No	No	mild	aspirin	plavix
397	2007	57	No		M	A	carcvart	post	No	Yes	No	Yes	No	Yes	No	13	No	small	small	small	Yes	No	No	No	No	No	No	No	No	normal	No	No	No	aspirin	plavix
398	2007	56	No		M	A	carcvart	ant	Yes	No	No	No	No	No	No	12	No	small	small	small	Yes	No	No	No	No	No	No	No	No	normal	No	No	mild	nothing	aspirin
399	2007	55	No		M	A	carcvalt	ant	Yes	No	No	No	No	No	No	25.6	No	No	No	No	No	Yes	large	Yes	Yes	Yes	No	No	No	normal	No	No	No	aspirin	plavix
400	2007	56	No		M	J	carcvalt	ant	Yes	No	No	No	Yes	No	No	14.1	No	No	No	small	Yes	No	No	No	No	No	No	No	No	normal	No	Yes	moderate	nothing	coumadin
401	2007	53	No		M	A	vbcva	post	Yes	No	Yes	No	Yes	Yes	No	11	No	small	small	small	Yes	No	No	No	No	No	No	No	No	normal	No	No	mild	aspirin	coumadin
402	2007	55	No		M	J	carcvalt	ant	Yes	No	Yes	Yes	No	No	No	13.9	Yes	No	No	No	No	No	No	No	No	No	No	No	No	normal	No	No	mild	aspirin	plavix
403	2007	54	No		M	J	carcvalt	ant	Yes	Yes	No	No	No	No	No	12	No	No	No	No	No	Yes	small	Yes	Yes	No	No	No	No	normal	No	No	mild	nothing	aspirin
404	2007	52	No		M	A	carcvalt	ant	No	No	Yes	No	No	No	No	9.8	Yes	small	small	small	No	No	No	No	No	No	No	No	No	normal	No	No	mild	nothing	aspirin
405	2007	51	No		M	A	carcvart	ant	Yes	No	Yes	Yes	No	Yes	No	11.8	No	small	small	small	Yes	No	No	No	No	No	No	No	No	moderate	No	No	hypokinesis	aspirin	plavix
406	2007	51	No		M	J	carcvalt	ant	Yes	No	No	Yes	No	No	No	16.2	No	No	No	small	Yes	No	No	No	No	No	No	No	No	normal	No	No	mild	aspirin	plavix
407	2007	50	No		M	A	carcvalt	ant	No	No	No	No	Yes	No	No	16.7	No	No	No	No	No	No	No	No	No	No	No	No	No	normal	No	Yes	moderate	nothing	coumadin
408	2007	48	No		F	J	carcvalt	ant	Yes	Yes	No	Yes	No	No	No	7.4	Yes	No	No	small	No	No	No	No	No	No	No	No	No	normal	No	No	mild	aspirin	plavix
409	2007	48	No		M	A	carcvart	ant	Yes	Yes	Yes	No	No	Yes	No	7.5	No	No	No	No	No	No	No	No	No	No	No	No	No	mildtomoderate	No	No	hypokinesis	nothing	aspirin
410	2007	46	No		M	A	vbcva	post	No	No	No	Yes	Yes	Yes	No	18.1	Yes	No	No	No	No	No	No	No	No	No	No	No	No	mild	No	No	hypokinesis	aspirin	coumadin
411	2007	46	No		M	A	vbcva	post	Yes	Yes	Yes	Yes	No	Yes	No	14.6	Yes	No	No	No	No	No	No	No	No	No	No	No	No	normal	No	No	mild	aspirin	plavix
412	2007	46	No		F	J	carcvart	ant	Yes	Yes	No	Yes	No	Yes	No	13.8	No	No	No	No	No	No	No	No	No	No	No	No	No	normal	No	No	mild	aspirin	plavix
413	2007	43	No		M	J	carcvart	ant	Yes	No	No	Yes	No	No	No	10.4	No	No	No	No	No	Yes	small	No	Yes	No	No	No	No	normal	No	No	No	aspirin	plavix
414	2007	43	No		M	A	carcvalt	ant	Yes	Yes	No	No	No	No	No	12.8	No	No	small	No	Yes	No	No	No	No	No	No	No	No	normal	No	No	mild	aspirin	plavix
415	2007	61	No		M	J	vbcva	post	Yes	No	Yes	Yes	No	No	No		No	small	small	small	Yes	No	No	No	No	No	No	No	No	normal	No	No	mild	aspirin	plavix
416	2007	63	No		M	J	vbcva	post	Yes	No	No	Yes	No	Yes	No	15.5	No	No	No	small	Yes	No	No	No	No	No	No	No	No	severe	No	No	moderate	aspirin	plavix
417	2007	85	No		F	J	carcvart	ant	Yes	No	No	Yes	Yes	Yes	No	9.7	Yes	No	No	No	No	No	No	No	No	No	No	No	No	normal	No	No	mild	nothing	coumadin
418	2007	57	No		F	J	carcvalt	ant	Yes	No	No	Yes	No	Yes	Yes	9.4	Yes	No	No	No	No	No	No	No	No	No	No	No	No	normal	No	No	mild	aspirin	aspirinplavix
419	2007	77	No		F	J	carcvalt	ant	Yes	Yes	No	No	No	No	No		Yes	small	small	small	Yes	No	No	No	No	No	No	No	No	normal	No	No	No	coumadin	coumadin
420	2007	72	No		F	J	vbcva	post	Yes	No	No	No	Yes	No	No		Yes	No	small	small	Yes	No	No	No	No	No	No	No	No	normal	No	No	mild	aspirin	coumadin
421	2007	56	No		M	J	carcvart	ant	Yes	Yes	No	No	No	No	No		No	No	small	small	Yes	No	No	No	No	No	No	No	No	normal	No	No	mild	nothing	aspirin
422	2007	68	No		F	J	carcvart	ant	Yes	No	No	Yes	No	No	Yes	14.3	Yes	No	No	No	No	No	No	No	No	No	No	No	No	normal	No	No	moderate	nothing	aspirin
423	2007	61	No		M	J	carcvalt	ant	Yes	No	No	No	No	No	No	10.6	No	No	No	No	No	Yes	moderate	Yes	Yes	Yes	No	No	No	normal	No	No	mild	nothing	aspirin
424	2007	56	No		M	J	carcvalt	ant	No	No	No	No	No	No	No	9.5	Yes	No	No	No	No	No	No	No	No	No	No	No	No	normal	No	No	No	nothing	aspirin
425	2007	76	No		F	J	vbcva	ant	Yes	No	No	No	Yes	No	No	13.6	No	small	small	small	Yes	No	No	No	No	No	No	No	No	normal	No	Yes	mild	coumadin	coumadin
426	2007	64	No		M	J	carcvalt	ant	Yes	No	No	Yes	No	Yes	No		No	No	No	No	No	No	No	No	No	No	No	No	No	mildtomoderate	No	No	mild	nothing	plavix
427	2007	56	No		M	J	carcvalt	ant	No	No	Yes	Yes	No	Yes	No		No	small	small	small	Yes	No	No	No	No	No	No	No	No	normal	No	No	mild	aspirin	plavix
428	2007	64	No		F	J	carcvalt	ant	Yes	No	No	Yes	No	No	No		Yes	No	No	No	No	No	No	No	No	No	No	No	No	normal	No	No	mild	nothing	aspirin
429	2007	68	No		M	J	vbcva	post	Yes	No	No	Yes	No	No	No		Yes	No	No	No	No	No	No	No	No	No	No	No	No	normal	No	No	mild	aspirin	plavix
430	2007	71	No		M	J	carcvart	ant	Yes	No	No	No	No	No	No		No	No	small	No	Yes	Yes	moderate	Yes	Yes	No	No	No	No	normal	No	No	mild	aspirin	plavix
431	2007	68	No		F	J	carcvart	ant	Yes	Yes	Yes	Yes	No	No	No	6	No	No	No	small	Yes	No	moderate	No	Yes	No	No	No	No	normal	No	No	mild	plavix	plavix
432	2008	44	surgical	tumor	F	J	carcvart	ant	No	No	No	No	No	No	No	4.6	No	No	No	No	No	No	No	No	No	No	No	Yes	No	normal	No	No	mild	nothing	aspirin
433	2008	59	procedure (closure of PFO)	pfos	F	J	carcvalt	ant	Yes	No	No	Yes	No	No	No	10	No	No	No	No	No	Yes	large	Yes	Yes	Yes	No	No	No	normal	No	No	No	nothing	aspirin
434	2008	60	procedure (closure of PFO)	pfos	M	J	carcvart	ant	Yes	No	No	No	No	Yes	No	21.5	No	No	small	small	Yes	Yes	small	Yes	Yes	Yes	No	No	No	normal	No	No	mild	plavix	aspirin
435	2008	61.0181	anticoagulants	c	F	J	undifined	ant	Yes	Yes	No	Yes	No	Yes	Yes	30.2	No	No	complex	complex	Yes	No	No	No	No	No	No	No	No	mild	No	No	No	aspirin	coumadin
436	2008	76.6866	anticoagulants	s	F	A	carcvart	ant	Yes	Yes	No	No	No	No	No		No	No	small	No	Yes	No	No	No	No	No	No	No	No	normal	No	Yes	No	aspirin	coumadin
437	2008	63.6784	anticoagulants	hf	M	A	carcvart	ant	Yes	Yes	No	No	No	Yes	No	13.9	No	No	No	small	Yes	No	No	No	No	No	No	No	No	moderatetosevere	No	Yes	moderate	nothing	coumadin
438	2008	65.6811	anticoagulants	c	M	A	carcvalt	ant	Yes	No	Yes	Yes	No	No	No	24.4	No	No	complex	complex	Yes	No	No	No	No	No	No	No	No	normal	No	No	mild	aspirin	coumadin
439	2008	72	anticoagulants	c	M	J	vbcva	post	Yes	Yes	Yes	Yes	No	Yes	No		No	No	complex	complex	Yes	No	No	No	No	No	No	No	No	mildtomoderate	No	No	mild	aspirin	coumadin
440	2008	63	No		M	J	vbcva	post	Yes	No	No	No	No	No	No		No	No	No	No	No	No	No	No	No	No	No	No	No	normal	No	No	mild	aspirin	plavix
441	2008	56	No		M	J	carcvalt	ant	No	No	No	No	No	No	No	11.7	No	No	No	No	No	No	No	No	No	No	No	No	No	normal	No	No	mild	nothing	aspirin
442	2008	63	No		F	J	undifined	ant	Yes	Yes	No	Yes	No	No	No	17.4	No	small	small	small	Yes	No	No	No	No	No	No	No	No	normal	No	No	No	plavix	plavix
443	2008	71	No		M	J	carcvalt	ant	Yes	No	No	Yes	No	No	No		Yes	No	No	No	No	No	No	No	No	No	No	No	No	normal	No	No	No	aspirin	plavix
444	2008	79	No		M	J	vbcva	ant	No	No	No	Yes	No	Yes	No		No	small	small	small	Yes	No	No	No	No	No	No	No	No	mild	No	No	moderate	aspirin	plavix
445	2008	79	No		F	J	vbcva	ant	Yes	No	No	No	No	Yes	No		No	No	No	No	No	No	No	No	No	No	No	No	No	normal	No	No	mild	plavix	plavix
446	2008	72	No		M	A	carcvart	ant	Yes	No	Yes	No	No	No	No		No	No	No	small	Yes	No	No	No	No	No	No	No	No	normal	No	No	mild	aspirin	plavix
447	2008	74.8209	No		M	A	vbcva	post	Yes	No	No	No	No	No	No	30.9	No	No	No	No	No	No	No	No	No	No	No	No	No	normal	No	No	No	aspirin	plavix
448	2008	73	No		F	A	carcvart	ant	Yes	Yes	No	Yes	No	No	No		Yes	No	No	No	No	No	No	No	No	No	No	No	No	normal	No	No	moderate	plavix	plavix
449	2008	73	No		M	A	vbcva	ant	Yes	Yes	No	Yes	No	No	No		Yes	No	No	No	No	No	No	No	No	No	No	No	No	normal	No	No	No	aspirin	plavix
450	2008	64.6784	No		M	A	carcvart	ant	Yes	Yes	No	Yes	No	No	No	9.4	No	No	small	No	Yes	No	No	No	No	No	No	No	No	normal	No	No	mild	aspirin	plavix
451	2008	72	No		F	A	carcvart	ant	Yes	No	No	Yes	No	No	No		No	No	No	No	No	Yes	small	Yes	Yes	Yes	No	No	No	normal	No	No	severe	nothing	nothing
452	2008	79	No		M	A	carcvalt	ant	No	No	No	No	No	No	No		No	No	large	large	Yes	No	No	No	No	No	No	No	No	normal	No	No	moderate	nothing	aspirin
453	2008	75.6866	No		M	A	carcvalt	ant	Yes	No	No	No	No	No	No	12	No	small	small	small	Yes	No	No	No	No	No	No	No	No	normal	No	No	mild	aspirin	plavix
454	2008	65	No		F	A	carcvalt	ant	Yes	Yes	No	Yes	No	No	No		Yes	No	No	No	No	No	No	No	No	No	No	No	No	normal	No	No	No	aspirin	plavix
455	2008	42.8373	No		M	J	undifined	ant	Yes	No	No	Yes	No	No	No	9.7	Yes	No	No	No	No	No	No	No	No	No	No	No	No	normal	No	No	No	nothing	aspirin
456	2008	32	No		M	A	carcvalt	ant	No	No	No	No	No	No	No	11.2	Yes	No	No	No	No	No	No	No	No	No	No	No	No	normal	No	No	No	nothing	aspirin
457	2008	80.8674	No		M	J	carcvalt	ant	No	Yes	No	Yes	Yes	No	Yes		No	No	small	small	Yes	No	No	No	No	No	No	No	No	normal	No	No	moderate	aspirin	plavix
458	2008	75	No		M	J	vbcva	ant	Yes	No	Yes	Yes	No	No	No		No	No	No	complex	Yes	No	No	No	No	No	No	No	No	normal	No	No	mild	plavix	plavix
459	2008	67	No		M	J	vbtia	ant	Yes	Yes	No	Yes	No	Yes	No		No	small	small	small	Yes	No	No	No	No	No	No	No	No	borderline	No	No	mild	nothing	aspirin
460	2008	61	No		M	J	vbcva	post	Yes	Yes	No	Yes	No	No	No		No	No	No	small	Yes	No	No	No	No	No	No	No	No	normal	No	No	No	aspirin	plavix
461	2008	58	No		M	J	carcvart	ant	Yes	Yes	No	Yes	No	No	No	9.1	No	No	No	No	No	No	No	No	No	No	No	No	No	normal	No	No	mild	aspirin	plavix
462	2008	51.3716	No		F	J	carcvalt	post	Yes	No	No	No	No	No	No	11.8	No	No	No	No	No	No	No	No	No	No	No	No	No	normal	No	No	mild	nothing	aspirin
463	2008	64	No		M	J	carcvalt	ant	Yes	Yes	No	Yes	No	Yes	Yes		No	No	No	small	Yes	No	No	No	No	No	No	No	No	normal	No	No	No	aspirinplavix	plavix
464	2008	51.3606	No		M	J	carcvart	ant	Yes	No	Yes	No	No	No	No	12.9	No	small	small	small	Yes	Yes	small	Yes	Yes	No	No	No	No	normal	No	No	No	nothing	aspirin
465	2008	83	No		M	J	carcvart	ant	Yes	No	No	No	Yes	No	No		No	No	No	No	No	No	No	No	No	No	No	No	No	normal	No	No	mild	aspirin	coumadin
466	2008	80	No		M	J	carcvart	ant	Yes	No	No	No	No	Yes	No		No	No	large	No	Yes	No	No	No	No	No	No	No	No	normal	No	No	mild	aspirin	plavix
467	2008	80	No		M	J	carcvalt	ant	Yes	No	No	No	No	Yes	No		No	small	small	small	Yes	No	No	No	No	No	No	No	No	moderate	No	No	mild	aspirin	plavix
468	2008	65	No		M	J	vbcva	post	No	No	No	No	No	No	No		Yes	No	No	No	No	No	No	No	No	No	No	No	No	normal	No	No	No	nothing	plavix
469	2008	70	No		M	J	carcvart	ant	Yes	Yes	No	Yes	No	Yes	No	16.2	No	No	small	small	Yes	Yes	moderate	Yes	Yes	No	No	No	Yes	normal	No	No	mild	aspirin	aspirin
470	2008	67	No		M	J	carcvalt	ant	Yes	No	No	Yes	No	No	No	9.5	No	No	No	No	No	No	No	No	No	Yes	No	No	No	normal	No	No	No	nothing	aspirin
471	2008	54.6729	No		M	J	carcvart	ant	Yes	Yes	Yes	Yes	No	No	No	15.9	No	No	No	No	No	No	No	No	Yes	No	No	No	No	normal	No	No	No	aspirin	aspirin
472	2008	82	No		M	J	vbcva	post	Yes	No	No	No	Yes	Yes	Yes	8.4	No	small	small	small	Yes	No	No	No	No	No	No	No	No	normal	No	No	No	aspirin	plavix
473	2008	68	No		M	J	vbcva	ant	Yes	No	No	Yes	No	Yes	No		Yes	No	No	No	No	No	No	No	No	No	No	No	No	normal	No	No	No	aspirin	plavix
474	2008	73	No		M	J	carcvalt	ant	Yes	Yes	Yes	Yes	No	No	No	11.1	No	large	large	No	Yes	No	No	No	No	No	No	No	No	normal	No	No	No	aspirin	plavix
475	2008	70.3743	No		M	J	carcvalt	ant	Yes	Yes	No	No	No	Yes	No		No	small	small	small	Yes	No	No	No	No	No	No	No	No	mild	No	No	No	aspirin	plavix
476	2008	78.9085	No		M	J	vbcva	post	No	No	No	No	No	Yes	No	6.6	No	No	small	small	Yes	Yes	small	Yes	Yes	No	No	No	No	normal	No	No	mild	nothing	aspirin
477	2008	62	No		F	J	carcvart	ant	Yes	No	No	Yes	No	No	No	13	No	No	No	small	Yes	No	No	No	No	No	No	No	No	normal	No	No	mild	aspirin	plavix
478	2008	68.5743	No		F	J	carcvart	ant	Yes	No	No	Yes	No	No	No		No	No	No	No	No	No	No	No	No	No	No	No	No	normal	No	No	mild	aspirin	plavix
479	2008	57	No		M	J	carcvart	ant	Yes	No	Yes	No	No	No	No	20.7	No	No	small	No	Yes	Yes	moderate	Yes	Yes	No	No	No	No	normal	No	No	No	nothing	aspirin
480	2008	76	No		F	J	carcvart	post	Yes	No	No	No	No	No	No		No	small	small	small	Yes	No	No	No	No	No	No	No	No	normal	No	No	moderate	nothing	aspirin
481	2008	72.6839	No		M	A	carcvart	ant	No	Yes	No	Yes	No	Yes	Yes	11.7	No	No	No	small	Yes	No	No	No	No	No	No	No	No	normal	No	No	No	aspirin	plavix
482	2008	74.9277	No		M	A	carcvalt	ant	Yes	No	Yes	No	No	No	No	28.6	No	small	small	small	Yes	No	No	No	No	No	No	No	No	normal	No	No	mild	nothing	aspirin
483	2008	77	No		F	J	carcvalt	ant	Yes	Yes	No	Yes	No	No	No		No	No	small	small	Yes	No	No	No	No	No	No	No	No	normal	No	No	mild	aspirin	plavix
484	2008	76.5661	No		F	J	carcvart	ant	Yes	No	No	Yes	No	No	No	28.4	No	No	No	No	No	No	No	No	No	No	No	No	No	normal	No	No	mild	nothing	plavix
485	2008	78	No		F	J	carcvart	ant	Yes	Yes	Yes	No	No	Yes	No		No	No	small	complex	Yes	No	No	No	No	No	No	No	No	normal	No	No	mild	aspirin	plavix
486	2008	77.4959	No		M	J	carcvart	ant	Yes	Yes	Yes	No	No	No	No		No	No	small	small	Yes	Yes	moderate	Yes	Yes	Yes	No	No	No	normal	No	No	severe	nothing	aspirin
487	2008	64	No		M	J	carcvalt	ant	Yes	Yes	Yes	Yes	No	No	No	11.3	No	small	small	small	Yes	No	No	No	No	No	No	No	No	normal	No	No	No	nothing	aspirin
488	2008	77	No		F	A	carcvalt	ant	Yes	Yes	Yes	Yes	No	Yes	No		No	No	complex	complex	Yes	No	No	No	No	No	No	No	No	normal	No	No	mild	nothing	aspirin
489	2008	58	No		M	J	vbcva	post	Yes	Yes	No	No	No	No	No	12.6	No	No	No	No	No	Yes	small	No	Yes	No	No	No	No	normal	No	No	No	nothing	aspirin
490	2008	58	No		M	J	carcvart	ant	Yes	Yes	Yes	Yes	No	Yes	No		No	No	No	small	Yes	No	No	No	No	No	No	No	No	normal	No	No	No	aspirin	plavix
491	2008	58	No		M	A	undifined	ant	No	No	No	No	No	No	No		No	No	small	No	Yes	No	No	No	No	No	No	No	No	normal	No	No	mild	nothing	aspirin
492	2008	58	No		M	A	carcvalt	ant	Yes	Yes	No	Yes	No	Yes	No	11.3	No	small	small	small	Yes	No	No	No	No	No	No	No	No	normal	No	No	No	aspirin	plavix
493	2008	55	No		M	J	carcvalt	ant	No	Yes	Yes	No	No	No	No	9.6	No	No	small	No	Yes	No	No	No	No	No	No	No	No	normal	No	No	No	nothing	aspirin
494	2008	55	No		F	A	vbcva	post	Yes	Yes	No	Yes	No	No	No	15.1	Yes	No	No	No	No	No	No	No	No	No	No	No	No	normal	No	No	mild	aspirin	plavix
495	2008	55.9085	No		M	A	carcvalt	ant	Yes	Yes	No	Yes	No	No	No	14.4	No	No	No	small	Yes	No	No	No	No	No	No	No	No	normal	No	No	mild	aspirin	aspirin
496	2008	76.9661	No		F	J	carcvalt	ant	Yes	Yes	No	Yes	No	No	No	10.9	No	small	small	small	Yes	No	No	No	No	No	No	No	No	normal	No	No	hypokinesis	nothing	aspirin
497	2008	52.7305	No		F	J	carcvalt	ant	Yes	Yes	No	Yes	No	No	No	15.5	Yes	No	No	No	No	No	No	No	No	No	No	No	No	normal	No	No	mild	aspirin	plavix
498	2008	49	No		M	J	carcvalt	ant	Yes	Yes	No	No	No	No	No	12.1	No	No	small	No	Yes	No	No	No	No	No	No	No	No	normal	No	No	No	aspirin	plavix
499	2008	73	No		M	J	carcvart	ant	Yes	Yes	No	No	No	Yes	No		No	small	small	small	Yes	No	No	No	No	No	No	No	No	moderate	No	No	mild	aspirin	plavix
500	2008	48.9743	No		M	J	carcvalt	ant	No	No	Yes	Yes	No	No	No	6.7	No	No	No	No	No	Yes	moderate	Yes	Yes	No	No	No	No	normal	No	No	No	nothing	aspirin
501	2008	58	No		M	J	carcvalt	ant	Yes	No	No	Yes	No	No	No	7.2	Yes	No	No	No	No	No	No	No	No	No	No	No	No	normal	No	No	mild	nothing	aspirin
502	2008	47	No		F	J	carcvart	ant	Yes	Yes	No	No	No	No	No	7.4	Yes	No	No	No	No	No	No	No	No	No	No	No	No	normal	No	No	mild	plavix	plavix
503	2008	48.1716	No		M	A	carcvalt	ant	No	No	No	No	No	No	No	12.2	Yes	No	No	No	No	No	No	No	No	No	No	No	No	normal	No	No	mild	coumadin	aspirin
504	2008	47	No		F	A	carcvart	ant	Yes	Yes	No	Yes	No	No	No	5.8	Yes	No	No	No	No	No	No	No	No	No	No	No	No	normal	No	No	mild	aspirin	plavix
505	2008	69	No		M	J	vbcva	post	Yes	Yes	No	No	No	No	Yes		Yes	No	No	No	No	No	No	No	No	No	No	No	No	normal	No	No	mild	aspirin	plavix
506	2008	42	No		M	J	carcvalt	ant	No	No	Yes	No	No	No	No	9.3	No	No	No	No	No	Yes	small	Yes	Yes	No	No	No	No	normal	No	No	mild	nothing	plavix
507	2008	75	No		M	J	carcvart	ant	Yes	Yes	No	Yes	No	Yes	No	15.5	No	small	small	small	Yes	No	No	No	No	No	No	No	No	normal	No	No	mild	aspirin	plavix
508	2008	55	No		F	J	carcvalt	ant	No	No	No	No	No	No	No	11.3	Yes	No	No	No	No	No	No	No	No	No	No	No	No	normal	No	No	mild	nothing	plavix
509	2008	67	No		M	J	carcvalt	ant	No	Yes	Yes	Yes	No	No	No		No	small	small	small	Yes	No	No	No	No	No	No	No	No	normal	No	No	mild	nothing	aspirin
510	2008	56.4921	No		F	J	vbcva	post	Yes	Yes	No	No	No	No	No	10.6	Yes	No	No	No	No	No	No	No	No	No	No	No	No	normal	No	No	mild	aspirin	plavix
511	2008	64.4373	No		M	J	carcvalt	ant	No	Yes	Yes	Yes	No	No	Yes	12	Yes	No	No	No	No	No	No	No	No	No	No	No	No	normal	No	No	No	aspirin	plavix
512	2008	63	No		M	J	carcvart	ant	No	No	No	Yes	No	No	No	10.5	Yes	No	No	No	No	No	No	No	No	No	No	No	No	normal	No	No	mild	nothing	aspirin
513	2008	56	No		M	J	vbcva	post	No	Yes	Yes	Yes	No	No	No	6	No	No	small	small	Yes	Yes	small	Yes	Yes	No	No	No	No	normal	No	No	No	aspirin	plavix
514	2008	62.7168	No		F	J	vbcva	post	Yes	No	Yes	No	No	No	No	7.2	No	No	complex	small	Yes	No	No	No	No	No	No	No	No	normal	No	No	mild	aspirin	plavix
515	2008	81	No		F	J	carcvalt	ant	No	No	No	No	No	No	No		No	No	small	small	Yes	No	No	No	No	Yes	No	No	No	normal	No	No	moderate	nothing	aspirin
516	2008	75	No		M	J	vbcva	post	No	No	Yes	Yes	No	No	No	15.2	Yes	No	No	small	No	No	No	No	No	No	No	No	No	normal	No	No	mild	nothing	aspirin
517	2008	68	No		M	J	vbcva	post	No	No	No	Yes	No	Yes	No		No	No	No	No	No	No	No	No	No	Yes	No	No	No	normal	No	No	No	aspirin	plavix
518	2008	71	No		M	J	carcvart	ant	Yes	Yes	No	Yes	No	Yes	No	30	No	No	small	small	Yes	No	No	No	No	No	No	No	No	normal	No	No	hypokinesis	nothing	aspirin
519	2008	60.8976	No		M	J	carcvart	ant	Yes	Yes	No	Yes	No	Yes	No	24.7	No	No	No	No	No	No	No	Yes	Yes	Yes	No	No	Yes	normal	No	No	No	aspirin	plavix
520	2008	75	No		M	J	carcvalt	ant	No	No	No	No	No	Yes	No		Yes	No	No	No	No	No	No	No	No	No	No	No	No	normal	No	No	mild	aspirin	plavix
521	2008	59	No		F	J	carcvalt	ant	Yes	Yes	No	No	No	No	No	11.7	No	No	No	No	No	No	No	No	No	No	No	No	No	normal	No	No	moderate	nothing	aspirin
522	2008	73	No		M	J	carcvalt	ant	No	No	No	No	No	No	No		No	No	small	No	Yes	Yes	small	No	Yes	No	No	No	No	normal	No	No	moderate	nothing	aspirin
523	2008	61.3222	No		M	J	carcvalt	ant	Yes	No	Yes	No	No	No	No	12.5	Yes	No	No	No	No	No	No	No	No	No	No	No	No	normal	No	No	No	nothing	aspirin
524	2008	79	anticoagulants	c	F	J	vbcva	ant	Yes	Yes	No	Yes	No	No	No		No	complex	small	No	Yes	No	No	No	No	No	No	No	No	normal	No	No	mild	nothing	coumadin
525	2008	75	antibiotics	endocarditis	M	J	carcvalt	ant	Yes	Yes	Yes	Yes	No	No	No		No	No	small	small	Yes	No	No	No	No	No	Yes	No	No	normal	No	No	mild	nothing	aspirin
526	2009	66	anticoagulants	c	M	A	carcvart	ant	No	Yes	No	No	No	Yes	Yes	18.8	No	small	complex	small	Yes	No	No	No	No	No	No	No	No	moderate	No	No	mild	aspirin	coumadin
527	2009	56	anticoagulants	pfos	F	J	carcvart	ant	Yes	No	Yes	Yes	No	Yes	No	11.5	No	No	complex	complex	Yes	Yes	large	Yes	Yes	No	No	No	No	normal	No	No	No	plavix	coumadin
528	2009	71	No		F	J	carcvalt	ant	Yes	Yes	Yes	No	No	No	No	17	No	small	small	small	Yes	No	No	No	No	No	No	No	No	normal	No	No	No	aspirin	plavix
529	2009	69	No		F	J	carcvalt	ant	Yes	Yes	No	Yes	No	No	No	13.3	No	No	small	small	Yes	No	No	No	No	No	No	No	No	normal	No	No	mild	aspirin	plavix
530	2009	53	No		F	J	carcvalt	ant	Yes	Yes	No	No	No	Yes	No	7.5	No	small	small	No	Yes	No	No	No	No	No	No	No	No	mild	No	No	No	aspirin	plavix
531	2009	55	No		F	J	carcvalt	ant	No	No	No	No	No	No	No	9	No	No	small	No	Yes	No	No	No	No	No	No	No	No	normal	No	No	No	nothing	aspirin
532	2009	55	No		M	J	carcvalt	ant	Yes	Yes	Yes	Yes	No	No	No	11.6	No	small	small	small	Yes	Yes	small	No	No	No	No	No	No	normal	No	No	moderate	aspirin	plavix
533	2009	36	No		F	J	vbcva	post	No	No	No	Yes	No	No	No	15.9	Yes	No	No	No	No	No	No	No	No	No	No	No	No	normal	No	No	No	aspirin	aspirinplavix
534	2009	73	No		F	A	carcvart	ant	No	Yes	No	Yes	No	Yes	No		No	No	small	small	Yes	Yes	small	Yes	Yes	No	No	No	No	mild	No	No	No	aspirin	plavix
535	2009	68	No		F	A	vbcva	post	Yes	Yes	No	No	No	No	No	9.1	No	No	small	No	Yes	No	No	No	No	No	No	No	No	normal	No	No	No	nothing	aspirin
536	2009	64	No		F	A	carcvalt	post	No	No	Yes	Yes	No	No	No		No	No	small	small	Yes	No	No	No	No	No	No	No	No	normal	No	No	No	nothing	aspirin
537	2009	65	No		M	A	carcvart	ant	Yes	No	Yes	Yes	No	No	No	13.5	No	No	No	complex	Yes	No	No	No	No	No	No	No	No	normal	No	No	No	nothing	aspirin
538	2009	42	No		M	J	carcvalt	ant	No	No	Yes	No	No	No	No		No	No	small	No	Yes	Yes	small	No	No	No	No	No	No	normal	No	No	No	nothing	aspirin
539	2009	41	No		F	J	carcvart	ant	No	No	Yes	No	No	No	No	7.4	No	No	small	No	Yes	No	No	No	No	No	No	No	No	normal	No	No	No	nothing	aspirin
540	2009	59	No		M	J	carcvart	ant	No	No	Yes	Yes	No	Yes	No	9.1	No	No	small	No	Yes	No	No	No	No	No	No	No	No	normal	No	No	No	aspirin	plavix
541	2009	37	No		M	A	carcvart	ant	No	No	No	Yes	No	No	No	11.7	Yes	No	No	No	No	No	No	No	No	No	No	No	No	normal	No	No	No	nothing	aspirin
542	2009	66	No		M	J	vbcva	post	Yes	Yes	No	Yes	No	No	Yes		No	No	small	small	Yes	Yes	small	Yes	Yes	No	No	No	No	normal	No	No	mild	aspirin	plavix
543	2009	71	No		M	J	carcvalt	ant	Yes	No	No	Yes	No	No	No	11.2	No	No	small	small	Yes	No	No	No	No	No	No	No	No	normal	No	No	mild	nothing	aspirin
544	2009	56	No		M	J	carcvart	ant	Yes	Yes	Yes	No	No	No	No	8	No	No	No	No	No	Yes	moderate	No	Yes	No	No	No	No	normal	No	No	No	nothing	aspirin
545	2009	71	No		M	J	carcvalt	ant	Yes	No	Yes	No	Yes	No	No	12.6	No	No	small	small	Yes	Yes	small	No	No	No	No	No	No	mildtomoderate	No	No	moderate	aspirin	coumadin
546	2009	60	No		M	J	carcvart	ant	Yes	Yes	Yes	No	Yes	No	No	4.8	No	No	No	small	Yes	No	No	No	No	No	No	No	No	normal	No	No	mild	aspirin	coumadin
547	2009	53	No		F	J	undifined	ant	Yes	Yes	No	Yes	No	No	No	12.7	No	small	small	No	Yes	No	No	No	No	No	No	No	No	normal	No	No	No	nothing	aspirin
548	2009	72	No		F	J	undifined	ant	Yes	No	No	Yes	No	Yes	No	13.1	No	No	small	small	Yes	No	No	No	No	No	No	No	No	normal	No	No	mild	aspirin	plavix
549	2009	76	No		M	J	vbcva	post	Yes	No	No	Yes	No	Yes	No		No	small	small	small	Yes	No	No	No	No	No	No	No	No	normal	No	No	moderate	plavix	plavix
550	2009	48	No		M	J	carcvart	ant	No	No	Yes	Yes	No	Yes	No	20.9	No	No	small	small	Yes	No	No	No	No	No	No	No	No	normal	No	No	No	aspirin	plavix
551	2009	55	No		M	A	carcvart	ant	Yes	No	Yes	Yes	No	No	No	11.3	No	No	No	No	No	Yes	small	No	Yes	Yes	No	No	No	normal	No	No	No	nothing	aspirin
552	2009	59	No		F	J	carcvalt	ant	Yes	No	No	Yes	No	No	No	7.9	No	No	No	No	No	Yes	small	Yes	Yes	No	No	No	No	normal	No	No	mild	nothing	plavix
553	2009	62	No		M	J	carcvalt	ant	Yes	No	Yes	No	No	Yes	No	17	No	No	small	small	Yes	Yes	small	Yes	Yes	No	No	No	No	normal	No	Yes	No	aspirin	plavix
554	2009	72	No		M	J	carcvalt	ant	Yes	Yes	No	Yes	No	Yes	No		No	small	small	small	Yes	No	No	No	No	No	No	No	No	normal	No	No	mild	aspirin	plavix
555	2009	60	No		F	A	carcvart	ant	Yes	No	No	No	No	No	No	8.7	Yes	No	No	No	No	No	No	No	No	No	No	No	No	normal	No	No	mild	aspirin	plavix
556	2009	71	No		M	A	carcvart	ant	Yes	No	No	Yes	No	Yes	No	6.2	No	No	small	small	Yes	No	No	No	No	No	No	No	No	normal	No	No	mild	nothing	aspirin
557	2009	71	No		M	J	carcvart	ant	Yes	No	No	Yes	No	No	No	14.8	No	small	No	No	Yes	No	No	No	No	No	No	No	No	normal	No	No	No	coumadin	coumadin
558	2009	62	No		F	J	carcvart	ant	No	Yes	Yes	No	No	No	No	19.6	No	No	small	No	Yes	No	No	No	No	No	No	No	No	normal	No	No	mild	plavix	plavix
559	2009	79	No		F	J	carcvart	ant	No	Yes	No	No	No	No	No		No	No	small	small	Yes	No	No	No	No	No	No	No	No	normal	No	No	mild	aspirin	plavix
560	2009	59	No		M	A	carcvart	ant	Yes	Yes	Yes	Yes	No	No	No	10.9	No	No	small	small	Yes	No	No	No	No	No	No	No	No	normal	No	No	mild	plavix	plavix
561	2009	59	No		M	A	carcvart	ant	Yes	No	No	No	No	No	No		No	No	complex	No	Yes	No	No	No	No	No	No	No	No	normal	No	No	No	nothing	aspirin
562	2009	58	No		M	J	vbcva	post	Yes	Yes	No	No	No	No	No	8.8	No	No	No	small	Yes	No	No	No	No	No	No	No	No	normal	No	No	No	aspirin	plavix
563	2009	56	No		M	A	carcvart	ant	No	No	No	No	No	No	No	11.9	Yes	No	No	No	No	No	No	No	No	No	No	No	No	normal	No	No	No	nothing	aspirin
564	2009	58	No		M	J	carcvart	ant	Yes	No	Yes	Yes	No	No	No	8.9	No	No	No	No	No	Yes	large	Yes	Yes	Yes	No	No	No	normal	No	No	No	aspirin	plavix
565	2009	58	No		F	A	carcvalt	ant	Yes	No	No	Yes	No	Yes	No	11.4	No	No	No	small	Yes	No	No	No	No	No	No	No	No	moderate	No	No	mild	aspirin	plavix
566	2009	57	No		M	J	carcvart	ant	Yes	Yes	No	Yes	No	No	No	9.6	Yes	No	No	No	No	No	No	No	No	No	No	No	No	normal	No	No	No	aspirin	plavix
567	2009	55	No		M	A	vbcva	post	Yes	Yes	No	No	No	No	No	12.2	No	small	small	small	Yes	No	No	No	No	No	No	No	No	normal	No	No	No	nothing	aspirin
568	2009	54	No		M	A	cartiart	ant	Yes	No	Yes	No	No	No	No	10.5	Yes	No	No	No	No	No	No	No	No	No	No	No	No	normal	No	No	No	nothing	aspirin
569	2009	51	No		F	J	vbcva	post	Yes	Yes	No	No	No	No	No	12.7	No	No	small	small	Yes	No	No	No	No	No	No	No	No	normal	No	No	mild	aspirin	aspirin
570	2009	51	No		M	A	carcvalt	ant	No	Yes	Yes	Yes	No	No	No	7	No	No	small	small	Yes	No	No	No	No	No	No	No	No	normal	No	No	mild	aspirin	plavix
571	2009	50	No		M	A	carcvalt	ant	No	No	Yes	Yes	No	No	No	10.4	Yes	No	No	No	No	No	No	No	No	No	No	No	No	normal	No	No	mild	nothing	aspirin
572	2009	49	No		M	A	carcvart	ant	No	No	Yes	Yes	No	No	No	6.9	Yes	No	No	No	No	No	No	No	No	No	No	No	No	normal	No	No	mild	nothing	aspirin
573	2009	49	No		M	A	carcvart	ant	Yes	Yes	Yes	No	No	Yes	No	10.3	No	No	No	No	No	No	No	No	No	No	No	No	No	moderatetosevere	No	No	hypokinesis	aspirin	plavix
574	2009	49	No		M	A	carcvart	ant	Yes	No	Yes	Yes	No	No	No	9	Yes	No	No	No	No	No	No	No	No	No	No	No	No	normal	No	No	No	nothing	aspirin
575	2009	48	No		F	J	carcvart	ant	No	No	No	No	No	No	No	7.6	Yes	No	No	No	No	No	No	No	No	No	No	No	No	normal	No	No	mild	nothing	aspirin
576	2009	46	No		F	A	carcvalt	ant	Yes	Yes	No	Yes	No	No	No	5.7	Yes	No	No	No	No	No	No	No	No	No	No	No	No	normal	No	No	mild	aspirinplavix	aspirinplavix
577	2009	62	No		M	J	carcvart	ant	Yes	Yes	No	Yes	No	No	No	10.1	No	No	No	complex	Yes	No	No	No	No	No	No	No	No	normal	No	No	No	aspirin	plavix
578	2009	65	No		M	J	carcvart	ant	Yes	No	Yes	No	No	No	No		No	No	No	No	No	No	No	No	No	No	No	No	No	moderate	No	No	hypokinesis	nothing	aspirin
579	2009	68	No		F	J	cartiart	ant	Yes	Yes	No	No	No	No	No	10.2	Yes	No	No	No	No	No	No	No	No	No	No	No	No	normal	No	No	mild	aspirin	plavix
580	2009	64	No		M	J	vbcva	post	Yes	Yes	No	No	No	Yes	No	11.2	No	No	small	complex	Yes	No	No	No	No	No	No	No	No	mild	No	No	mild	aspirin	plavix
581	2009	76	No		M	J	vbcva	post	Yes	Yes	No	Yes	No	No	No		No	No	small	complex	Yes	No	No	No	No	No	No	No	No	normal	No	No	No	aspirin	plavix
582	2009	72	No		M	J	carcvart	ant	Yes	No	No	Yes	No	No	No		No	No	small	small	Yes	No	No	No	No	No	No	No	No	normal	No	No	mild	nothing	aspirin
583	2009	64	No		M	J	carcvalt	ant	Yes	No	No	No	No	No	No		No	No	small	small	Yes	No	No	No	No	No	No	No	No	normal	No	No	mild	nothing	aspirin
584	2009	59	No		F	J	carcvalt	ant	Yes	No	Yes	Yes	No	Yes	No		No	No	small	small	Yes	No	No	No	No	No	No	No	No	normal	No	No	No	aspirin	plavix
585	2009	71	No		M	J	vbcva	post	Yes	No	No	No	No	No	No		Yes	No	No	No	No	No	No	No	No	No	No	No	No	normal	No	No	mild	nothing	aspirin
586	2009	73	No		F	J	carcvalt	ant	No	Yes	No	No	No	No	No	16.3	No	No	small	small	Yes	No	No	No	No	No	No	No	No	normal	No	No	moderate	aspirin	plavix
587	2009	67	No		M	J	vbcva	ant	No	No	Yes	Yes	No	No	No		No	No	small	small	Yes	No	No	No	No	No	No	No	No	normal	No	No	mild	aspirin	aspirin
588	2009	77	No		M	A	vbcva	post	No	No	No	No	No	No	No		Yes	No	No	No	No	No	No	No	No	No	No	No	No	normal	No	No	mild	nothing	aspirin
589	2009	76	No		F	J	carcvalt	ant	Yes	No	No	Yes	No	No	No		Yes	No	No	No	No	No	No	No	No	No	No	No	No	normal	No	No	mild	nothing	aspirin
590	2009	88	antibiotics	endocarditis	M	J	carcvalt	ant	Yes	No	No	No	No	Yes	No	20.1	No	No	No	No	No	No	No	No	No	No	Yes	No	No	normal	No	No	severe	nothing	nothing
591	2010	75	surgical	tumor	F	J	carcvalt	ant	Yes	No	No	Yes	No	Yes	No		No	No	small	No	Yes	No	No	No	No	No	No	Yes	No	normal	No	No	mild	aspirinplavix	nothing
592	2010	45	surgical	tumor	F	A	carcvalt	ant	No	No	No	No	No	No	No	46.4	No	No	No	No	No	No	No	No	No	No	No	Yes	No	normal	No	No	mild	nothing	aspirin
593	2010	43	procedure (closure of PFO)	pfos	M	A	carcvart	ant	Yes	No	No	Yes	No	No	No	11	No	No	small	small	Yes	Yes	moderate	Yes	Yes	No	No	No	Yes	normal	No	No	No	aspirin	plavix
594	2010	60	anticoagulants	c	F	J	carcvart	ant	Yes	No	Yes	Yes	No	No	No	9.8	No	No	complex	complex	Yes	No	No	No	No	No	No	No	No	normal	No	No	No	aspirin	coumadin
595	2010	66	anticoagulants	c	M	J	vbcva	post	Yes	No	Yes	Yes	No	No	No	13.8	No	No	complex	complex	Yes	No	No	No	No	No	No	No	No	normal	No	No	No	nothing	coumadin
596	2010	76	anticoagulants	c	M	J	carcvalt	ant	Yes	Yes	No	Yes	No	Yes	No		No	complex	complex	complex	Yes	No	No	No	No	Yes	No	No	No	normal	No	No	mild	aspirin	coumadin
597	2010	71	anticoagulants	c	M	J	carcvalt	ant	No	No	Yes	Yes	No	Yes	No		No	No	complex	complex	Yes	Yes	small	No	No	No	No	No	No	moderate	No	No	mild	nothing	coumadin
598	2010	34	anticoagulants	hf	M	J	carcvalt	ant	Yes	No	No	Yes	No	Yes	No	9.4	No	No	No	No	No	Yes	small	No	No	No	No	No	No	mild	No	No	mild	aspirin	coumadin
599	2010	67	anticoagulants	c	M	J	cartiart	ant	No	No	Yes	Yes	No	No	No	9.3	No	No	complex	complex	Yes	No	No	No	No	No	No	No	No	normal	No	No	mild	plavix	coumadin
600	2010	52	anticoagulants	c	M	A	undifined	ant	Yes	No	No	No	No	No	No	16.3	No	No	complex	complex	Yes	No	No	No	No	No	No	No	No	normal	No	No	No	nothing	coumadin
601	2010	47	anticoagulants	thrombus	M	J	carcvalt	ant	Yes	No	No	Yes	No	Yes	No	14	No	No	No	No	No	No	No	No	No	No	No	No	No	moderate	Yes	No	mild	aspirinplavix	coumadin
602	2010	64	anticoagulants	c	M	J	carcvart	ant	Yes	No	No	Yes	No	No	Yes		No	complex	complex	complex	Yes	No	No	No	No	No	No	No	No	moderate	No	No	severe	coumadin	coumadin
603	2010	60	anticoagulants	c	M	J	carcvalt	ant	Yes	Yes	No	Yes	No	Yes	No		No	No	complex	complex	Yes	No	No	No	No	No	No	No	No	normal	No	No	No	aspirinplavix	coumadin
604	2010	76	anticoagulants	hf	M	J	cartialt	ant	No	No	Yes	Yes	No	Yes	No	12.5	No	large	large	large	Yes	No	No	No	No	No	No	No	No	severe	No	No	moderate	aspirinplavix	coumadin
605	2010	62	No		M	J	vbcva	post	Yes	Yes	No	Yes	No	Yes	No		No	No	small	small	Yes	No	No	No	No	No	No	No	No	normal	No	No	mild	aspirinplavix	aspirinplavix
606	2010	54	No		M	J	carcvart	ant	Yes	No	No	Yes	No	No	No	10.2	Yes	No	No	No	No	No	No	No	No	No	No	No	No	normal	No	No	No	nothing	aspirin
607	2010	62	No		M	J	carcvart	ant	Yes	No	No	Yes	No	No	No	11.8	No	No	small	No	Yes	No	No	No	No	No	No	No	No	normal	No	No	mild	aspirin	plavix
608	2010	50	No		F	J	cartialt	ant	No	No	No	No	No	No	No	7.2	No	No	No	No	No	Yes	large	Yes	Yes	Yes	No	No	No	normal	No	No	No	aspirin	aspirin
609	2010	70	No		F	J	carcvart	ant	Yes	Yes	No	Yes	No	No	No		No	No	No	No	No	No	No	No	No	No	No	No	No	normal	No	No	mild	nothing	aspirin
610	2010	60	No		M	J	undifined	ant	Yes	Yes	Yes	Yes	No	Yes	No	16	No	No	small	small	Yes	No	No	No	No	No	No	No	No	moderatetosevere	No	No	moderate	aspirin	plavix
611	2010	49	No		M	J	undifined	ant	Yes	No	Yes	Yes	No	Yes	No	130	No	No	No	No	No	No	No	No	No	No	No	No	No	moderate	No	No	No	aspirin	plavix
612	2010	63	No		M	J	vbcva	post	Yes	No	No	No	No	No	No	16.1	No	No	small	No	Yes	No	No	No	No	No	No	No	No	normal	No	No	No	aspirin	aspirin
613	2010	57	No		M	J	carcvart	ant	Yes	Yes	No	No	No	No	No	8.9	Yes	No	No	No	No	No	No	No	No	No	No	No	No	normal	No	No	No	aspirin	plavix
614	2010	61	No		M	J	vbcva	post	Yes	Yes	No	Yes	No	Yes	No	17.7	No	No	small	small	Yes	No	No	No	No	No	No	No	No	normal	No	No	mild	aspirinplavix	aspirinplavix
615	2010	48	No		M	J	cartiart	ant	No	No	No	No	No	No	No	15.2	Yes	No	No	No	No	No	No	No	No	No	No	No	No	normal	No	No	No	nothing	aspirin
616	2010	63	No		F	J	carcvalt	ant	Yes	No	No	Yes	No	No	No		No	No	small	small	Yes	No	No	No	No	No	No	No	No	normal	No	No	mild	nothing	aspirin
617	2010	71	No		M	A	carcvart	ant	No	No	No	No	No	No	No	10	No	No	small	small	Yes	No	No	No	No	No	No	No	No	normal	No	No	No	nothing	aspirin
618	2010	69	No		F	A	carcvalt	ant	Yes	Yes	No	Yes	No	Yes	No		No	No	small	No	Yes	No	No	No	No	No	No	No	No	normal	No	No	mild	aspirin	plavix
619	2010	72	No		F	A	cartiart	ant	Yes	No	No	Yes	No	No	No		No	small	small	small	Yes	No	No	No	No	No	No	No	No	normal	No	No	moderate	aspirin	plavix
620	2010	61	No		F	A	undifined	ant	No	No	No	No	No	No	No	9.9	No	No	No	No	No	No	No	No	No	No	No	No	No	normal	No	No	mild	nothing	aspirin
621	2010	67	No		F	A	carcvart	ant	Yes	No	No	Yes	No	No	No	13.4	No	No	No	No	No	No	No	No	No	No	No	No	No	normal	No	No	mild	nothing	aspirin
622	2010	73	No		M	A	cartiart	ant	No	No	Yes	Yes	Yes	Yes	No	14.9	No	small	small	small	Yes	No	No	No	No	No	No	No	No	normal	Yes	No	mild	aspirin	coumadin
623	2010	68	No		F	A	carcvalt	ant	Yes	Yes	No	Yes	No	No	No	10.6	No	No	No	No	No	No	No	No	No	No	No	No	No	normal	No	No	moderate	plavix	other
624	2010	63	No		M	A	carcvart	ant	Yes	Yes	No	Yes	No	Yes	No	10.4	No	No	small	small	Yes	No	No	No	No	Yes	No	No	No	normal	No	No	mild	aspirin	aspirinplavix
625	2010	80	No		M	A	undifined	ant	Yes	No	No	Yes	No	No	No		No	No	small	small	Yes	No	No	No	No	No	No	No	No	mildtomoderate	No	No	moderate	aspirin	plavix
626	2010	79	No		M	A	carcvart	ant	Yes	Yes	No	Yes	No	No	No	19.1	No	small	small	small	Yes	Yes	Small	Yes	Yes	No	No	No	No	normal	No	No	mild	aspirinplavix	aspirinplavix
627	2010	70	No		M	A	cartiart	ant	Yes	Yes	Yes	Yes	No	No	No	9.5	No	No	small	small	Yes	No	No	No	No	No	No	No	No	normal	No	No	mild	aspirin	plavix
628	2010	71	No		F	A	carcvart	ant	Yes	No	No	No	No	No	No		No	small	small	small	Yes	No	No	No	No	No	No	No	No	normal	No	No	No	nothing	aspirin
629	2010	78	No		M	A	carcvart	ant	Yes	No	No	No	No	No	No		Yes	No	No	No	No	No	No	No	No	No	No	No	No	normal	No	No	mild	nothing	aspirin
630	2010	60	No		F	A	undifined	ant	Yes	Yes	No	Yes	No	Yes	No	20	No	No	small	large	Yes	No	No	No	No	No	No	No	No	normal	No	No	No	aspirin	plavix
631	2010	72	No		F	A	cartialt	ant	Yes	No	No	No	No	No	No		No	No	small	No	Yes	No	No	No	No	No	No	No	No	normal	No	No	No	nothing	aspirin
632	2010	44	No		M	J	vbcva	post	Yes	Yes	Yes	Yes	No	No	No	9.8	No	small	No	No	Yes	No	No	No	No	No	No	No	No	borderline	No	No	No	nothing	aspirin
633	2010	43	No		F	J	carcvalt	ant	No	No	No	No	No	No	No	14.3	No	No	small	No	Yes	No	No	No	No	No	No	No	No	normal	No	No	No	nothing	aspirin
634	2010	43	No		F	J	cartialt	ant	Yes	Yes	No	Yes	No	No	No	11.1	No	No	No	small	Yes	No	No	No	No	No	No	No	No	normal	No	No	mild	aspirin	plavix
635	2010	40	No		M	J	vbcva	post	No	No	No	No	No	No	No	20.5	No	No	No	No	No	No	No	No	No	No	No	No	No	normal	No	No	mild	plavix	coumadin
636	2010	40	No		M	A	vbcva	post	No	No	No	No	Yes	No	No		No	No	No	No	No	No	No	No	No	No	No	No	No	normal	Yes	No	hypokinesis	coumadin	coumadin
637	2010	36	No		M	A	cartialt	ant	No	No	Yes	Yes	No	No	No		No	No	No	No	No	No	No	No	No	No	No	No	No	normal	No	No	mild	nothing	aspirin
638	2010	54	No		F	J	carcvalt	ant	Yes	Yes	Yes	Yes	No	Yes	No	12.1	No	No	small	No	Yes	No	No	No	No	No	No	No	No	normal	No	No	No	aspirin	plavix
639	2010	55	No		M	J	vbtia	post	Yes	No	No	Yes	No	No	No	11.4	No	No	small	small	Yes	No	No	No	No	No	No	No	No	normal	No	No	No	aspirin	aspirin
640	2010	39	No		F	A	cartiart	ant	Yes	No	No	No	No	No	No		No	small	small	small	Yes	No	No	No	No	No	No	No	No	normal	No	No	No	plavix	plavix
641	2010	22	No		M	J	undifined	ant	No	No	No	No	No	No	No		Yes	No	No	No	No	No	No	No	No	No	No	No	No	normal	No	No	No	nothing	aspirin
642	2010	71	No		M	J	cartialt	ant	Yes	No	No	Yes	No	Yes	No		No	complex	complex	complex	Yes	Yes	small	No	No	No	No	No	No	mild	No	No	mild	aspirin	plavix
643	2010	74	No		M	J	cartialt	ant	Yes	No	No	Yes	Yes	No	No		No	No	complex	No	Yes	No	No	No	No	No	No	No	No	normal	No	No	moderate	aspirin	coumadin
644	2010	58	No		F	J	undifined	ant	Yes	No	No	No	No	No	No		No	No	No	No	No	No	No	No	No	No	No	No	No	normal	No	No	mild	nothing	aspirin
645	2010	70	No		M	J	carcvart	ant	Yes	Yes	Yes	Yes	No	No	No		No	No	small	small	Yes	No	No	No	No	No	No	No	No	normal	No	No	No	nothing	aspirin
646	2010	53	No		M	J	cartiart	ant	No	No	Yes	No	No	Yes	No	7.6	No	No	small	small	Yes	No	No	No	No	No	No	No	No	mildtomoderate	No	No	mild	nothing	aspirin
647	2010	64	No		M	J	undifined	ant	Yes	Yes	Yes	No	No	No	No	11.4	No	small	small	small	Yes	No	No	No	No	No	No	No	No	normal	No	No	No	nothing	aspirin
648	2010	52	No		M	J	carcvart	ant	No	No	No	No	No	No	No	13.6	No	No	small	No	Yes	No	No	No	No	No	No	No	No	normal	No	No	moderate	nothing	aspirinplavix
649	2010	63	No		M	J	vbcva	post	Yes	Yes	Yes	Yes	No	Yes	No	9.9	No	No	small	small	Yes	No	No	Yes	No	No	No	No	No	normal	No	No	No	plavix	other
650	2010	68	No		M	J	carcvalt	ant	Yes	No	No	Yes	No	Yes	No		No	No	small	complex	Yes	No	No	No	No	No	No	No	No	normal	No	No	mild	aspirin	plavix
651	2010	56	No		M	J	carcvart	ant	Yes	No	Yes	Yes	No	No	No	11.1	No	No	small	No	No	No	No	No	No	No	No	No	No	normal	No	No	No	plavix	other
652	2010	64	No		F	J	undifined	ant	Yes	Yes	No	Yes	No	Yes	No	26.6	No	No	small	small	Yes	No	No	No	No	No	No	No	No	normal	No	No	No	aspirin	plavix
653	2010	59	No		M	J	vbcva	post	Yes	No	Yes	Yes	No	Yes	No	23.6	No	small	small	small	Yes	No	No	No	No	No	No	No	No	normal	No	No	mild	aspirin	aspirin
654	2010	70	No		M	J	cartialt	ant	No	No	No	No	No	No	No	12	No	small	small	small	Yes	No	No	No	No	No	No	No	No	normal	No	No	mild	nothing	aspirin
655	2010	59	No		M	J	vbcva	post	Yes	Yes	Yes	Yes	Yes	No	No		No	No	small	complex	Yes	No	No	No	No	No	No	No	No	normal	No	No	mild	plavix	coumadin
656	2010	48	No		M	J	vbcva	post	Yes	No	Yes	Yes	No	No	No	9.3	No	small	small	small	Yes	No	No	No	No	No	No	No	No	normal	No	No	No	nothing	aspirin
657	2010	59	No		F	J	carcvart	ant	No	No	No	Yes	No	No	No		No	small	small	small	Yes	No	No	No	No	No	No	No	No	normal	No	No	mild	nothing	aspirin
658	2010	54	No		M	J	vbcva	post	Yes	Yes	No	Yes	No	Yes	No	9	No	No	small	complex	Yes	No	No	No	No	No	No	No	No	normal	No	No	mild	aspirinplavix	aspirinplavix
659	2010	59	No		M	J	carcvart	ant	Yes	No	No	Yes	No	No	No	13.5	No	No	No	No	No	No	No	No	No	No	No	No	No	borderline	No	No	No	nothing	aspirin
660	2010	56	No		F	J	carcvart	ant	Yes	No	No	No	Yes	Yes	No		No	No	No	No	No	No	No	No	No	No	No	No	No	moderate	Yes	Yes	mild	aspirin	coumadin
661	2010	76	No		M	J	vbcva	post	Yes	No	Yes	Yes	No	Yes	No		No	No	small	small	Yes	Yes	small	Yes	Yes	No	No	No	No	normal	No	No	No	nothing	plavix
662	2010	78	No		M	J	vbcva	post	Yes	No	No	Yes	No	No	No		No	small	small	small	Yes	No	No	No	No	No	No	No	No	normal	No	No	mild	aspirin	plavix
663	2010	74	No		F	J	carcvart	ant	Yes	No	No	Yes	No	No	No		No	small	small	small	Yes	No	No	No	No	No	No	No	No	normal	No	No	moderate	aspirin	plavix
664	2010	58	No		M	J	vbcva	post	Yes	No	Yes	Yes	No	No	No	13.7	No	small	small	small	Yes	No	No	No	No	No	No	No	No	normal	No	No	moderate	aspirin	plavix
665	2010	38	No		F	J	undifined	ant	Yes	No	No	Yes	No	No	No	7.4	Yes	No	No	No	No	No	No	No	No	No	No	No	No	normal	No	No	No	aspirin	aspirin
666	2010	62	No		M	J	carcvart	ant	Yes	No	Yes	No	No	No	No	11.1	No	No	complex	small	Yes	No	No	No	No	No	No	No	No	normal	No	No	No	nothing	aspirin
667	2010	65	No		F	J	carcvalt	ant	Yes	No	No	Yes	Yes	No	No		No	No	No	No	No	No	No	No	No	No	No	No	No	normal	No	No	moderate	coumadin	coumadin
668	2010	72	No		F	J	carcvalt	ant	Yes	No	No	No	Yes	No	No		Yes	No	No	No	No	No	No	No	No	No	No	No	No	normal	No	No	No	coumadin	coumadin
669	2010	75	No		F	J	carcvart	ant	Yes	No	Yes	Yes	No	Yes	No	22.2	No	No	No	No	No	No	No	No	No	No	No	No	No	moderatetosevere	No	Yes	mild	aspirin	plavix
670	2010	74	No		F	J	cartialt	ant	Yes	No	No	Yes	No	No	No		No	No	small	small	Yes	No	No	No	No	No	No	No	No	normal	No	No	No	nothing	aspirin
671	2010	51	No		M	J	carcvart	ant	Yes	No	No	No	No	No	No		No	No	small	small	Yes	No	No	No	No	No	No	No	No	normal	No	No	mild	aspirin	plavix
672	2010	72	No		F	J	carcvalt	ant	Yes	No	No	No	No	No	No		No	No	No	No	No	No	No	No	No	No	No	No	No	normal	No	No	mild	nothing	aspirin
673	2010	54	No		M	J	carcvart	ant	Yes	Yes	No	No	No	No	Yes	7.7	No	small	small	small	Yes	No	No	No	No	No	No	No	No	normal	No	No	No	aspirin	plavix
674	2010	49	No		F	J	vbcva	post	Yes	No	No	No	No	No	No	18.9	No	No	No	No	No	Yes	Small	No	Yes	No	No	No	No	normal	No	No	No	nothing	aspirin
675	2010	60	No		F	J	vbcva	post	Yes	Yes	No	Yes	No	No	No	12	No	No	small	No	Yes	No	No	No	No	No	No	No	No	normal	No	No	No	aspirin	plavix
676	2010	24	No		F	J	vbcva	post	No	No	No	No	No	No	No	11.1	Yes	No	No	No	No	No	No	No	No	No	No	No	No	normal	No	No	No	nothing	aspirin
677	2010	63	No		M	A	vbcva	post	Yes	Yes	Yes	Yes	No	Yes	No		No	complex	complex	complex	Yes	No	No	No	No	No	No	No	No	mildtomoderate	No	No	mild	coumadin	coumadin
678	2010	65	No		F	A	carcvart	ant	No	No	No	Yes	No	No	No	17	No	No	small	No	Yes	Yes	small	No	Yes	No	No	No	No	normal	No	No	mild	aspirin	plavix
679	2010	66	No		M	A	carcvart	ant	Yes	No	Yes	Yes	No	Yes	No		No	small	small	small	Yes	Yes	moderate	Yes	Yes	No	No	No	No	normal	No	No	No	aspirin	plavix
680	2010	30	No		M	A	undifined	ant	No	No	Yes	Yes	No	No	No	6.1	No	No	No	small	Yes	No	No	No	No	No	No	No	No	normal	No	No	No	coumadin	aspirin
681	2010	25	No		F	J	carcvalt	ant	No	No	Yes	No	No	No	No	4.7	Yes	No	No	No	No	No	No	No	No	No	No	No	No	normal	No	No	No	nothing	aspirin
682	2010	61	No		F	J	carcvalt	ant	Yes	No	No	Yes	No	No	No	10.6	Yes	No	No	No	No	No	No	No	No	No	No	No	No	normal	No	No	No	nothing	plavix
683	2010	66	No		F	J	cartialt	ant	Yes	No	No	No	No	No	No	12	No	small	small	small	Yes	No	No	No	No	No	No	No	No	normal	No	No	moderate	aspirin	plavix
684	2010	73	No		M	J	carcvalt	ant	No	Yes	No	Yes	No	Yes	No		No	No	small	small	Yes	No	No	No	No	No	No	No	No	severe	No	No	mild	aspirinplavix	aspirinplavix
685	2010	76	No		M	J	carcvart	ant	Yes	No	No	Yes	Yes	Yes	No		No	No	No	No	No	No	No	No	No	No	No	No	No	normal	No	No	moderate	aspirin	plavix
686	2010	59	No		F	J	carcvalt	ant	Yes	Yes	No	Yes	No	No	No	8.5	Yes	No	No	No	No	No	No	No	No	No	No	No	No	normal	No	No	No	aspirin	plavix
687	2010	60	No		M	J	vbcva	post	Yes	No	Yes	Yes	No	No	No	8.6	No	small	small	small	Yes	No	No	No	No	No	No	No	No	normal	No	No	No	nothing	aspirin
688	2010	59	No		M	J	undifined	ant	Yes	Yes	Yes	Yes	No	Yes	No	17.8	No	No	No	No	No	Yes	small	No	Yes	No	No	No	No	normal	No	No	mild	plavix	plavix
689	2010	59	No		M	J	carcvart	ant	Yes	Yes	No	Yes	No	No	No	12.4	No	small	small	small	Yes	No	No	No	No	No	No	No	No	normal	No	No	mild	aspirin	aspirin
690	2010	57	No		F	A	carcvalt	ant	Yes	Yes	No	Yes	No	No	No	9.2	No	No	small	No	Yes	No	No	No	No	No	No	No	No	normal	No	No	mild	aspirin	plavix
691	2010	59	No		F	J	vbcva	post	Yes	No	No	Yes	No	No	No	8.5	No	No	small	small	Yes	Yes	small	Yes	Yes	No	No	No	Yes	normal	No	No	No	nothing	aspirin
692	2010	57	No		M	A	carcvalt	ant	No	No	Yes	No	No	No	No	16.6	Yes	No	No	No	No	No	No	No	No	No	No	No	No	normal	No	No	No	nothing	aspirin
693	2010	59	No		M	J	carcvart	ant	Yes	No	No	No	No	No	No		No	No	No	No	No	Yes	moderate	Yes	Yes	Yes	No	No	No	normal	No	No	No	nothing	aspirin
694	2010	57	No		M	A	carcvart	ant	Yes	No	Yes	Yes	No	No	No	15.5	No	No	small	No	Yes	No	No	No	No	No	No	No	No	normal	No	No	No	aspirinplavix	other
695	2010	56	No		M	J	carcvart	ant	Yes	Yes	Yes	Yes	No	No	No		No	No	small	complex	Yes	No	No	No	No	No	No	No	No	normal	No	No	No	aspirin	plavix
696	2010	56	No		M	A	cartiart	ant	No	No	Yes	No	No	No	No	14.2	No	No	small	small	Yes	Yes	moderate	Yes	Yes	No	No	No	No	normal	No	No	mild	nothing	aspirin
697	2010	56	No		M	A	cartiart	ant	Yes	Yes	No	Yes	No	Yes	No	8.5	No	small	small	small	Yes	No	No	No	No	No	No	No	No	moderate	No	No	mild	nothing	aspirin
698	2010	55	No		M	A	vbcva	post	No	No	Yes	Yes	No	No	No	13.2	No	No	small	small	Yes	No	No	No	No	No	No	No	No	normal	No	No	No	aspirin	plavix
699	2010	55	No		M	J	vbtia	post	No	Yes	Yes	No	No	No	No		No	No	small	No	Yes	No	No	No	No	No	No	No	No	normal	No	No	mild	nothing	aspirin
700	2010	55	No		M	J	carcvart	ant	Yes	Yes	No	Yes	No	No	No	12.3	No	No	No	No	No	No	No	No	No	No	No	No	No	normal	No	No	mild	nothing	aspirin
701	2010	55	No		M	J	vbcva	post	No	No	No	Yes	No	No	No	12	No	No	No	No	No	No	No	No	No	No	No	No	No	normal	No	No	mild	aspirin	plavix
702	2010	54	No		M	J	carcvalt	ant	Yes	Yes	Yes	Yes	No	Yes	No		No	small	small	small	Yes	No	No	No	No	No	No	No	No	normal	No	No	mild	aspirin	aspirin
703	2010	52	No		F	A	carcvart	ant	Yes	No	No	Yes	No	No	No		No	No	small	No	Yes	No	No	No	No	No	No	No	No	normal	No	No	mild	aspirin	aspirinplavix
704	2010	54	No		F	J	undifined	ant	No	No	No	Yes	No	No	No	9.2	No	No	No	No	No	No	No	No	No	No	No	No	No	normal	No	No	mild	nothing	aspirin
705	2010	53	No		F	J	undifined	ant	Yes	No	No	Yes	No	No	No	8.6	No	No	small	No	Yes	No	No	No	No	No	No	No	No	normal	No	No	No	nothing	aspirin
706	2010	53	No		M	A	cartiart	ant	Yes	No	No	Yes	No	Yes	No	70.6	No	complex	complex	complex	Yes	No	No	No	No	No	No	No	No	normal	No	No	No	aspirin	aspirin
707	2010	54	No		M	A	carcvalt	ant	Yes	No	Yes	Yes	No	No	No	12.2	No	small	small	small	Yes	No	No	No	No	No	No	No	No	normal	No	No	No	nothing	aspirin
708	2010	52	No		M	A	carcvart	ant	No	Yes	Yes	Yes	No	No	No	12.1	No	No	small	small	Yes	No	No	No	No	No	No	No	No	normal	No	No	moderate	nothing	aspirin
709	2010	53	No		M	A	carcvart	ant	No	No	Yes	Yes	No	No	No		Yes	No	No	No	No	No	No	No	No	No	No	No	No	normal	No	No	No	aspirin	plavix
710	2010	52	No		M	A	carcvalt	ant	Yes	Yes	Yes	Yes	No	Yes	No		No	small	small	small	Yes	No	No	No	No	No	No	No	No	normal	No	No	No	aspirin	plavix
711	2010	52	No		F	J	carcvart	ant	No	No	Yes	No	No	No	No	12.9	No	No	small	No	Yes	No	No	No	No	No	No	No	No	normal	No	No	No	nothing	aspirin
712	2010	51	No		M	A	carcvart	ant	Yes	Yes	Yes	Yes	No	Yes	No	5.5	No	No	small	No	Yes	No	No	No	No	No	No	No	No	normal	No	No	No	aspirin	plavix
713	2010	51	No		M	A	undifined	ant	No	No	Yes	No	No	No	No	12.5	No	No	No	No	No	No	No	No	No	No	No	No	No	moderate	No	No	severe	nothing	aspirin
714	2010	51	No		M	J	cartiart	ant	Yes	Yes	No	Yes	No	No	No	14	No	No	No	No	No	No	No	No	No	No	No	No	No	normal	No	No	moderate	aspirin	plavix
715	2010	52	No		M	J	undifined	ant	No	No	No	Yes	No	No	No	11.4	No	No	small	small	Yes	No	No	No	No	No	No	No	No	normal	No	No	No	nothing	aspirin
716	2010	51	No		F	J	carcvalt	ant	Yes	No	No	Yes	No	No	No	9.1	No	No	No	small	Yes	No	No	No	No	No	No	No	No	normal	No	No	mild	nothing	aspirin
717	2010	52	No		M	J	vbcva	post	No	No	Yes	Yes	No	No	No	13.9	No	No	small	small	Yes	No	No	No	No	No	No	No	No	normal	No	No	mild	nothing	aspirin
718	2010	51	No		M	J	carcvart	ant	No	No	Yes	Yes	No	Yes	No		No	No	small	small	Yes	No	No	No	No	No	No	No	No	mild	No	No	No	aspirin	aspirinplavix
719	2010	50	No		M	A	undifined	ant	No	Yes	Yes	Yes	No	No	No	12.3	Yes	No	No	No	No	No	No	No	No	No	No	No	No	normal	No	No	No	aspirin	aspirin
720	2010	50	No		F	J	carcvalt	ant	Yes	Yes	No	Yes	No	No	No	10.4	No	No	small	small	Yes	No	No	No	No	No	No	No	No	normal	No	No	mild	nothing	aspirin
721	2010	50	No		M	J	carcvalt	ant	No	No	Yes	No	No	No	No	14.5	No	small	No	No	Yes	No	No	No	No	No	No	No	No	normal	No	No	No	nothing	plavix
722	2010	50	No		M	J	carcvalt	ant	Yes	Yes	No	Yes	No	No	No		No	No	No	small	Yes	No	No	No	No	No	No	No	No	normal	No	No	No	nothing	aspirin
723	2010	49	No		M	J	vbtia	post	No	No	Yes	No	No	No	No	13.2	No	small	small	small	Yes	No	No	No	No	No	No	No	No	normal	No	No	No	nothing	aspirin
724	2010	49	No		F	J	cartialt	ant	No	No	No	Yes	No	No	No	8	Yes	No	No	No	No	No	No	No	No	No	No	No	No	normal	No	No	No	nothing	aspirin
725	2010	48	No		M	A	carcvart	ant	No	No	Yes	Yes	No	No	No	10.2	No	small	small	small	Yes	No	No	No	No	No	No	No	No	normal	No	No	No	nothing	plavix
726	2010	48	No		F	J	carcvart	ant	No	No	No	Yes	No	No	No	4.7	No	No	No	No	No	No	No	No	No	No	No	No	No	normal	No	No	severe	nothing	aspirin
727	2010	48	No		M	J	undifined	ant	No	No	Yes	Yes	No	No	No	12.9	No	No	small	No	Yes	Yes	small	No	No	No	No	No	No	normal	No	No	No	aspirin	aspirin
728	2010	47	No		M	A	carcvart	ant	No	No	Yes	No	No	No	No		No	No	small	No	Yes	No	No	No	No	No	No	No	No	normal	No	No	mild	nothing	coumadin
729	2010	46	No		M	J	carcvalt	ant	Yes	No	No	Yes	No	Yes	No	7	No	No	No	No	No	No	No	No	No	No	No	No	No	mildtomoderate	No	No	No	aspirin	aspirinplavix
730	2010	45	No		F	J	cartialt	ant	No	No	No	Yes	No	No	No	9.3	No	No	No	No	No	Yes	small	No	Yes	No	No	No	No	normal	No	No	No	nothing	aspirin
731	2010	69	No		M	J	carcvart	ant	No	No	No	No	No	No	No		No	No	No	No	No	Yes	moderate	Yes	Yes	No	No	No	No	normal	No	No	No	nothing	aspirin
732	2010	56	No		F	J	undifined	ant	No	No	Yes	No	No	No	No	14	Yes	No	No	No	No	No	No	No	No	No	No	No	No	normal	No	No	No	nothing	aspirin
733	2010	65	No		M	J	vbcva	post	Yes	No	No	Yes	No	Yes	No		No	small	small	small	Yes	No	No	No	No	No	No	No	No	normal	No	No	No	aspirin	aspirinplavix
734	2010	60	No		M	J	cartialt	ant	Yes	No	No	Yes	No	Yes	No	6.2	No	No	small	small	Yes	No	No	No	No	No	No	No	No	normal	No	No	mild	aspirinplavix	aspirinplavix
735	2010	77	No		F	J	carcvart	ant	Yes	No	No	No	No	No	No		No	No	No	small	Yes	No	No	No	No	No	No	No	No	normal	No	No	mild	nothing	aspirin
736	2010	62	No		M	J	carcvalt	ant	Yes	No	No	Yes	No	Yes	No	12.7	No	No	small	small	Yes	No	No	No	No	No	No	No	No	normal	No	No	No	aspirinplavix	aspirinplavix
737	2010	68	No		M	J	carcvart	ant	No	Yes	No	No	No	No	No		No	No	small	No	Yes	No	No	No	No	No	No	No	No	normal	No	No	No	nothing	aspirin
738	2010	74	No		F	J	undifined	ant	Yes	No	No	Yes	No	No	No		No	No	small	small	Yes	No	No	No	No	No	No	No	No	normal	No	No	moderate	aspirin	plavix
739	2010	72	No		F	J	cartialt	ant	Yes	Yes	Yes	Yes	No	Yes	No	8.3	No	complex	complex	complex	Yes	No	No	No	No	No	No	No	No	normal	No	No	No	coumadin	coumadin
740	2010	64	No		M	J	carcvart	ant	Yes	Yes	No	No	No	No	No		No	small	small	small	Yes	No	No	No	No	No	No	No	No	normal	No	No	No	aspirin	plavix
741	2010	51	No		M	J	vbtia	post	Yes	No	Yes	No	No	No	No	9.4	No	No	No	No	No	Yes	small	Yes	Yes	No	No	No	No	normal	No	No	No	nothing	aspirin
742	2010	62	No		M	J	cartialt	ant	Yes	Yes	Yes	Yes	No	Yes	No		No	No	small	small	Yes	No	No	No	No	No	No	No	No	normal	No	No	mild	plavix	plavix
743	2010	57	No		F	J	carcvalt	ant	Yes	No	No	No	No	No	No	12.9	No	No	No	small	Yes	No	No	No	No	No	No	No	No	normal	No	No	mild	nothing	aspirin
744	2010	64	No		M	J	vbcva	post	Yes	Yes	No	Yes	No	No	No		No	No	small	small	Yes	Yes	small	Yes	Yes	Yes	No	No	No	normal	No	No	No	plavix	other
745	2010	61	No		F	J	cartialt	ant	No	Yes	No	Yes	No	No	No	13.8	No	small	No	small	Yes	No	No	No	No	No	No	No	No	normal	No	No	No	nothing	aspirin
746	2010	60	No		M	J	undifined	ant	Yes	Yes	No	Yes	No	Yes	No	14	No	small	large	small	Yes	No	No	No	No	No	No	No	No	severe	No	No	mild	aspirin	plavix
747	2010	62	No		M	J	carcvalt	ant	Yes	Yes	Yes	Yes	No	No	No	10.6	No	small	small	small	Yes	No	No	No	No	No	No	No	No	mild	No	No	mild	aspirinplavix	coumadin
748	2010	68	No		M	J	carcvart	ant	No	No	No	Yes	No	No	No	15.2	No	small	small	small	Yes	No	No	No	No	No	No	No	No	normal	No	No	No	nothing	aspirin
749	2010	53	No		F	J	carcvart	ant	Yes	No	No	No	No	No	No	18.4	Yes	No	No	No	No	No	No	No	No	No	No	No	No	normal	No	No	No	nothing	aspirin
750	2010	65	No		F	J	carcvalt	ant	Yes	No	No	No	No	No	No	9.8	No	No	small	No	Yes	No	No	No	No	Yes	No	No	No	normal	No	No	No	aspirin	plavix
751	2010	63	No		F	J	carcvart	ant	No	No	No	No	No	No	No	14.7	No	small	small	small	Yes	Yes	small	No	Yes	No	No	No	No	normal	No	No	No	nothing	aspirin
752	2010	64	No		F	J	carcvart	ant	No	No	No	No	No	No	No	10.5	No	small	small	small	Yes	No	No	No	No	No	No	No	No	normal	No	No	No	nothing	aspirin
753	2010	52	No		M	J	undifined	ant	No	No	No	No	No	No	No	18.1	No	small	small	small	Yes	No	No	No	No	No	No	No	No	normal	No	No	No	nothing	aspirin
754	2010	74	No		F	J	vbcva	post	No	No	No	Yes	No	No	No		No	No	small	No	Yes	No	No	No	No	No	No	No	No	normal	No	No	mild	nothing	aspirin
755	2010	64	No		M	J	carcvalt	ant	Yes	No	No	Yes	No	Yes	No		No	No	small	large	Yes	Yes	moderate	Yes	Yes	No	No	No	No	normal	No	No	No	aspirin	plavix
756	2010	67	No		F	J	carcvalt	ant	Yes	No	Yes	Yes	No	No	No		No	small	small	small	Yes	No	No	No	No	No	No	No	No	normal	No	No	No	aspirin	plavix
757	2010	75	No		M	J	vbcva	post	No	No	No	Yes	No	No	No		No	small	small	small	Yes	No	No	No	No	No	No	No	No	normal	No	No	mild	nothing	aspirin
758	2010	66	No		F	J	carcvalt	ant	No	No	Yes	Yes	No	No	No		No	No	No	No	No	No	No	No	No	No	No	No	No	mild	No	No	No	aspirin	plavix
759	2010	70	No		M	J	vbcva	post	No	No	No	No	No	No	No		No	No	No	small	Yes	No	No	No	No	No	No	No	No	normal	No	No	mild	nothing	aspirin
760	2010	76	No		M	J	carcvalt	ant	Yes	Yes	No	Yes	No	No	No		No	No	small	No	Yes	No	No	No	No	No	No	No	No	normal	No	No	mild	plavix	plavix
761	2010	67	No		M	J	undifined	ant	No	No	No	Yes	No	No	No		No	No	No	No	No	No	No	No	No	No	No	No	No	normal	No	No	mild	nothing	nothing
762	2010	63	No		M	J	undifined	ant	Yes	Yes	No	Yes	No	Yes	No		No	No	small	small	Yes	No	No	No	No	No	No	No	No	normal	No	No	mild	aspirin	aspirin
763	2010	72	No		M	J	carcvalt	ant	No	Yes	No	Yes	No	No	No		No	small	small	small	Yes	No	No	No	No	No	No	No	No	moderate	No	No	mild	aspirin	aspirin
764	2010	62	No		M	J	undifined	ant	No	No	Yes	No	No	No	No	10	Yes	No	No	No	No	No	No	No	No	No	No	No	No	normal	No	No	No	nothing	aspirin
765	2010	71	No		M	J	carcvart	ant	Yes	No	No	No	No	No	No	21.5	No	No	complex	small	Yes	No	No	No	No	No	No	No	No	normal	No	No	severe	aspirin	plavix
766	2010	68	No		M	J	carcvart	ant	Yes	No	No	No	No	No	No	14.7	No	small	small	small	Yes	No	No	No	No	No	No	No	No	borderline	No	No	mild	nothing	aspirin
767	2010	69	No		M	J	cartialt	ant	No	No	No	Yes	No	No	No	11.2	No	No	No	small	Yes	No	No	No	No	No	No	No	No	normal	No	No	No	nothing	aspirin
768	2010	76	No		M	J	cartialt	ant	Yes	No	No	Yes	No	Yes	No		No	No	complex	complex	Yes	Yes	small	Yes	Yes	No	No	No	Yes	moderate	No	No	mild	nothing	aspirin
769	2010	75	No		M	J	cartialt	ant	Yes	Yes	No	Yes	No	No	No		No	small	small	small	Yes	No	No	No	No	No	No	No	No	normal	No	No	No	aspirinplavix	aspirinplavix
770	2010	68	anticoagulants	c	F	J	vbcva	post	Yes	Yes	No	Yes	No	No	No	15.7	No	No	complex	complex	Yes	No	No	No	No	No	No	No	No	normal	No	No	mild	aspirin	coumadin
771	2010	62	anticoagulants	c	M	J	carcvalt	ant	Yes	Yes	Yes	Yes	No	No	No	8.2	No	No	complex	small	Yes	No	No	No	No	No	No	No	No	normal	No	No	mild	aspirin	coumadin
772	2010	62	anticoagulants	c	F	J	carcvart	ant	Yes	No	No	Yes	No	No	No	26.2	No	No	complex	complex	Yes	No	No	No	No	No	No	No	No	normal	No	No	moderate	aspirin	coumadin
773	2010	63	anticoagulants	thrombus	M	J	vbcva	post	Yes	Yes	Yes	Yes	No	Yes	No		No	small	small	small	Yes	No	No	No	No	No	No	No	No	normal	Yes	Yes	mild	aspirinplavix	coumadin
774	2010	34	antibiotics	endocarditis	M	J	carcvalt	ant	No	No	No	No	No	No	No	23.2	No	No	No	No	No	No	No	No	No	No	Yes	No	No	normal	No	No	severe	nothing	aspirin
775	2011	63	anticoagulants	c	M	J	carcvalt	ant	Yes	Yes	Yes	Yes	No	No	No		No	No	complex	small	Yes	No	No	No	No	No	No	No	No	normal	No	No	mild	aspirin	coumadin
776	2011	65	anticoagulants	c	M	J	vbcva	post	No	No	Yes	Yes	No	No	No	12.2	No	No	complex	No	Yes	No	No	No	No	No	No	No	No	normal	No	No	No	aspirin	coumadin
777	2011	56	anticoagulants	c	F	J	carcvalt	ant	Yes	No	No	Yes	No	No	No	17.3	No	small	complex	small	Yes	No	No	No	No	No	No	No	No	normal	No	No	No	plavix	coumadin
778	2011	76	anticoagulants	c	M	J	carcvalt	ant	Yes	Yes	No	Yes	No	Yes	No	10.5	No	complex	complex	complex	Yes	Yes	moderate	Yes	Yes	No	No	No	No	normal	No	No	mild	aspirin	coumadin
779	2011	79	anticoagulants	hf	M	J	carcvalt	ant	Yes	No	No	Yes	No	Yes	No		No	small	small	small	Yes	Yes	moderate	Yes	Yes	No	No	No	No	severe	No	No	mild	aspirin	coumadin
780	2011	63	anticoagulants	c	M	A	vbcva	post	Yes	Yes	Yes	Yes	No	Yes	No	9.2	No	No	complex	large	Yes	No	No	No	No	No	No	No	No	mild	No	No	moderate	aspirin	coumadin
781	2011	67	anticoagulants	c	F	A	carcvart	ant	Yes	Yes	No	No	No	No	No	8.7	No	complex	complex	No	Yes	No	No	No	No	No	No	No	No	normal	No	No	No	aspirin	coumadin
782	2011	75	anticoagulants	c	M	J	cartiart	ant	Yes	Yes	Yes	Yes	No	No	No		No	No	complex	complex	Yes	No	No	No	No	No	No	No	No	normal	No	No	No	aspirin	coumadin
783	2011	65	anticoagulants	c	M	J	carcvalt	ant	Yes	No	Yes	Yes	No	Yes	No	12.7	No	No	complex	No	Yes	No	No	No	No	No	No	No	No	normal	No	No	mild	aspirin	coumadin
784	2011	72	anticoagulants	c	M	J	cartialt	ant	No	No	No	Yes	No	No	No	12.3	No	No	complex	small	Yes	No	No	No	No	No	No	No	No	normal	No	No	mild	nothing	noac
785	2011	63	anticoagulants	c	F	J	cartialt	ant	Yes	No	No	Yes	No	No	No	8.6	No	No	complex	complex	Yes	No	No	No	No	No	No	No	No	normal	No	No	mild	aspirin	noac
786	2011	60	anticoagulants	c	M	A	carcvart	ant	Yes	No	Yes	No	No	No	Yes		No	No	complex	No	Yes	No	No	No	No	No	No	No	No	normal	No	No	mild	nothing	coumadin
787	2011	59	anticoagulants	c	M	J	carcvalt	ant	Yes	Yes	Yes	Yes	No	Yes	No		No	No	complex	No	Yes	Yes	small	Yes	Yes	No	No	No	No	normal	No	No	mild	aspirin	coumadin
788	2011	57	anticoagulants	hf	M	A	carcvalt	ant	No	No	No	Yes	No	Yes	No	17.3	No	small	small	small	Yes	No	No	No	No	No	No	No	No	severe	No	Yes	moderate	aspirin	coumadin
789	2011	58	anticoagulants	c	M	A	carcvalt	ant	Yes	Yes	Yes	No	No	No	No	12.2	No	No	complex	complex	Yes	No	No	No	No	No	No	No	No	normal	No	No	No	nothing	coumadin
790	2011	54	anticoagulants	c	M	J	vbcva	post	Yes	No	Yes	Yes	No	No	No	10.7	No	No	complex	No	Yes	Yes	small	No	No	No	No	No	No	normal	No	No	No	nothing	coumadin
791	2011	54	anticoagulants	c	M	J	vbtia	post	Yes	No	Yes	No	No	Yes	No		No	No	complex	No	Yes	Yes	small	No	No	No	No	No	No	normal	No	No	mild	nothing	coumadin
792	2011	54	anticoagulants	c	M	A	undifined	ant	No	No	Yes	Yes	No	No	No	14.4	No	No	complex	complex	Yes	Yes	small	Yes	Yes	No	No	No	No	normal	No	No	No	aspirin	coumadin
793	2011	52	anticoagulants	c	M	J	cartiart	ant	Yes	No	Yes	Yes	No	No	No	24.7	No	complex	complex	complex	Yes	No	No	No	No	No	No	No	No	normal	No	No	No	nothing	coumadin
794	2011	46	No		M	J	cartiart	ant	Yes	No	Yes	Yes	No	No	No	11.9	No	No	No	No	No	No	No	No	Yes	No	No	No	No	normal	No	No	No	nothing	aspirin
795	2011	68	No		F	J	cartiart	ant	Yes	No	No	Yes	No	No	No	10.5	No	small	small	small	Yes	No	No	No	No	Yes	No	No	No	normal	No	No	mild	nothing	plavix
796	2011	65	No		M	J	carcvart	ant	Yes	No	Yes	Yes	No	No	No		No	No	complex	complex	Yes	No	No	No	No	No	No	No	No	normal	No	No	mild	aspirin	plavix
797	2011	66	No		M	J	carcvart	ant	No	No	No	No	No	No	No		No	small	small	small	Yes	No	No	No	No	No	No	No	No	normal	No	No	No	nothing	aspirin
798	2011	70	No		M	J	carcvalt	ant	Yes	No	No	Yes	No	Yes	No		No	small	small	small	Yes	No	No	No	No	No	No	No	No	normal	No	No	mild	nothing	aspirin
799	2011	62	No		M	A	vbtia	post	Yes	No	No	No	No	No	No	10.3	No	No	No	small	Yes	No	No	No	No	No	No	No	No	normal	No	No	mild	nothing	aspirin
800	2011	69	No		F	A	carcvalt	ant	Yes	Yes	No	Yes	No	No	No		No	No	small	small	Yes	No	No	No	No	Yes	No	No	No	normal	No	No	mild	aspirin	plavix
801	2011	69	No		F	A	undifined	ant	Yes	Yes	No	No	No	No	No		No	No	small	No	Yes	No	No	No	No	No	No	No	No	normal	No	No	No	aspirin	plavix
802	2011	65	No		M	A	carcvart	ant	Yes	No	No	No	No	No	No		No	No	No	No	No	No	No	No	No	No	No	No	No	normal	No	No	mild	nothing	aspirin
803	2011	68	No		F	A	carcvalt	ant	Yes	Yes	No	Yes	No	No	No		No	No	small	No	Yes	No	No	No	No	No	No	No	No	normal	No	No	mild	nothing	aspirin
804	2011	63	No		M	A	vbcva	post	Yes	Yes	No	Yes	No	No	No		No	small	small	small	Yes	No	No	No	No	No	No	No	No	normal	No	No	mild	aspirinplavix	other
805	2011	64	No		M	A	carcvalt	ant	Yes	Yes	No	Yes	No	No	No		No	small	small	small	Yes	No	No	No	No	No	No	No	No	normal	No	No	mild	aspirinplavix	aspirinplavix
806	2011	67	No		F	A	carcvart	ant	Yes	Yes	Yes	Yes	No	Yes	No		No	large	large	large	Yes	No	No	No	No	No	No	No	No	normal	No	No	mild	aspirin	plavix
807	2011	65	No		M	A	vbcva	post	Yes	No	Yes	No	No	No	No	8.8	No	small	small	small	Yes	No	No	No	No	No	No	No	No	normal	No	No	mild	nothing	aspirin
808	2011	63	No		F	A	vbcva	post	Yes	Yes	No	Yes	No	No	No	9	No	small	small	small	Yes	No	No	No	No	No	No	No	No	normal	No	No	severe	aspirinplavix	aspirinplavix
809	2011	43	No		M	J	carcvart	ant	Yes	No	No	Yes	No	No	No	9.8	No	No	No	No	No	No	No	No	No	No	No	No	No	normal	No	No	mild	nothing	coumadin
810	2011	43	No		M	J	carcvart	ant	Yes	No	No	Yes	No	No	No	9.1	Yes	No	No	No	No	No	No	No	No	No	No	No	No	normal	No	No	No	nothing	aspirin
811	2011	42	No		M	A	vbcva	post	Yes	No	Yes	Yes	No	No	No		No	No	small	small	Yes	No	No	No	No	No	No	No	No	normal	No	No	No	aspirin	coumadin
812	2011	51	No		F	J	carcvalt	ant	Yes	Yes	Yes	Yes	No	No	No		No	No	No	No	No	Yes	small	Yes	Yes	No	No	No	No	normal	No	No	No	aspirin	plavix
813	2011	38	No		M	J	cartialt	ant	Yes	Yes	No	Yes	No	No	No	22.1	Yes	No	No	No	No	No	No	No	No	No	No	No	No	normal	No	No	No	nothing	aspirin
814	2011	39	No		M	J	vbcva	post	Yes	No	No	Yes	No	No	No	9.8	No	No	No	No	No	Yes	small	Yes	Yes	No	No	No	No	normal	No	No	No	nothing	aspirin
815	2011	63	No		F	J	undifined	ant	No	No	No	No	No	No	No	9.1	Yes	No	No	No	No	No	No	No	No	No	No	No	No	normal	No	No	No	aspirin	plavix
816	2011	64	No		M	J	cartialt	ant	Yes	No	Yes	No	No	No	Yes	13.7	No	No	small	small	Yes	No	No	No	No	No	No	No	No	normal	No	No	mild	aspirin	plavix
817	2011	64	No		F	J	carcvalt	ant	No	No	Yes	Yes	No	No	No	7.7	No	small	small	small	Yes	No	No	No	No	Yes	No	No	No	normal	No	No	mild	nothing	aspirin
818	2011	56	No		F	J	carcvalt	ant	No	No	No	No	No	No	No	12.5	No	No	No	No	No	No	No	No	No	No	No	No	No	normal	No	No	mild	nothing	aspirin
819	2011	65	No		M	J	vbcva	post	Yes	No	No	Yes	No	No	No	11.7	No	No	small	small	Yes	No	No	No	No	No	No	No	No	normal	No	No	mild	nothing	aspirin
820	2011	18	No		F	J	carcvart	ant	No	No	No	No	No	No	No	10.5	No	No	No	No	No	Yes	small	Yes	Yes	No	No	No	No	normal	No	No	No	nothing	coumadin
821	2011	53	No		M	J	vbtia	post	No	No	Yes	Yes	No	No	No	6.9	No	No	small	No	Yes	No	No	No	No	No	No	No	No	normal	No	No	mild	nothing	aspirin
822	2011	61	No		F	J	carcvalt	ant	No	No	No	No	No	No	No	5.8	No	No	small	No	Yes	No	No	No	No	No	No	No	No	normal	No	No	No	nothing	plavix
823	2011	64	No		F	J	cartialt	ant	Yes	Yes	Yes	Yes	No	No	No	9.9	No	No	small	No	Yes	No	No	No	No	No	No	No	No	normal	No	No	mild	nothing	aspirin
824	2011	44	No		F	J	cartiart	ant	Yes	No	Yes	Yes	No	No	No	8.6	No	No	No	No	No	No	No	No	No	No	No	No	No	normal	No	No	mild	nothing	aspirin
825	2011	78	No		M	J	vbtia	post	Yes	No	No	No	Yes	No	No		No	complex	complex	complex	Yes	No	No	No	No	No	No	No	No	moderate	Yes	Yes	moderate	nothing	coumadin
826	2011	62	No		M	J	undifined	ant	Yes	Yes	No	No	No	No	No		No	No	small	small	Yes	No	No	No	No	No	No	No	No	normal	No	No	mild	aspirin	aspirin
827	2011	45	No		F	J	carcvalt	ant	Yes	No	Yes	Yes	No	No	No	7.3	Yes	No	No	No	No	No	No	No	No	No	No	No	No	normal	No	No	No	aspirin	plavix
828	2011	31	No		M	J	carcvart	ant	Yes	No	Yes	Yes	No	Yes	No	9	No	No	No	No	No	No	No	Yes	Yes	No	No	No	No	normal	No	No	No	nothing	aspirin
829	2011	44	No		M	J	undifined	ant	No	No	No	No	No	No	No		Yes	No	No	No	No	No	No	No	No	No	No	No	No	normal	No	No	No	nothing	aspirinplavix
830	2011	68	No		M	J	vbcva	post	No	No	No	Yes	No	No	No	8	Yes	No	No	No	No	No	No	No	No	No	No	No	No	normal	No	No	No	aspirin	plavix
831	2011	57	No		M	J	undifined	ant	Yes	No	No	Yes	No	No	No	12.1	No	No	No	No	No	No	No	No	No	No	No	No	No	normal	No	No	mild	aspirin	plavix
832	2011	67	No		F	J	cartialt	ant	No	No	Yes	Yes	No	No	No	9.4	No	small	small	No	Yes	No	No	No	No	No	No	No	No	normal	No	No	moderate	plavix	plavix
833	2011	57	No		F	J	carcvalt	ant	Yes	No	Yes	Yes	No	No	No		No	No	small	small	Yes	No	No	No	No	No	No	No	No	normal	Yes	No	mild	coumadin	coumadin
834	2011	52	No		M	J	carcvart	ant	Yes	No	No	Yes	No	No	No	11.5	Yes	No	No	No	No	No	No	No	No	No	No	No	No	normal	No	No	No	nothing	aspirin
835	2011	58	No		F	J	vbcva	post	Yes	No	Yes	No	No	No	No		No	No	No	No	No	Yes	moderate	No	No	No	No	No	No	normal	No	No	No	nothing	aspirin
836	2011	45	No		M	J	vbcva	post	Yes	Yes	Yes	Yes	No	Yes	No	24.1	No	No	No	No	No	No	No	No	No	No	No	No	No	normal	No	No	mild	aspirin	plavix
837	2011	54	No		M	J	carcvart	ant	Yes	No	No	Yes	No	No	No	8.1	No	small	small	small	Yes	No	No	No	No	No	No	No	No	normal	No	No	No	nothing	aspirin
838	2011	60	No		F	J	carcvalt	ant	No	No	No	Yes	No	No	No	7.1	No	small	small	small	Yes	No	No	No	No	No	No	No	No	normal	No	No	No	nothing	plavix
839	2011	54	No		M	J	cartialt	ant	Yes	No	Yes	Yes	No	No	No	14.7	No	No	No	No	No	No	No	No	No	No	No	No	No	normal	No	No	mild	nothing	aspirin
840	2011	57	No		F	J	vbcva	post	No	Yes	No	No	Yes	No	No	13.8	No	small	small	small	Yes	No	No	No	No	No	No	No	No	normal	No	No	No	coumadin	coumadin
841	2011	44	No		M	J	undifined	ant	Yes	Yes	No	No	No	No	No	7.2	Yes	No	No	No	No	No	No	No	No	No	No	No	No	normal	No	No	No	nothing	aspirin
842	2011	34	No		M	A	cartialt	ant	No	No	Yes	Yes	No	No	No	7.1	Yes	No	No	No	No	No	No	No	No	No	No	No	No	normal	No	No	No	nothing	aspirin
843	2011	66	No		M	J	carcvart	ant	Yes	Yes	No	Yes	Yes	Yes	Yes		No	No	complex	complex	Yes	No	No	No	No	No	No	No	No	moderatetosevere	No	Yes	moderate	aspirin	coumadin
844	2011	48	No		F	J	carcvart	ant	No	No	No	No	No	No	No		No	No	small	No	Yes	No	No	No	No	No	No	No	No	normal	No	No	mild	nothing	aspirin
845	2011	70	No		F	J	carcvalt	ant	Yes	No	No	Yes	No	No	No		No	No	No	small	Yes	No	No	No	No	No	No	No	No	normal	No	No	moderate	aspirin	plavix
846	2011	33	No		M	J	cartialt	ant	Yes	No	No	Yes	No	No	No	11.7	Yes	No	No	No	No	No	No	No	No	No	No	No	No	normal	No	No	No	nothing	aspirin
847	2011	32	No		F	J	vbtia	post	No	No	No	No	No	No	No	5.8	No	No	No	No	No	Yes	small	No	No	No	No	No	No	normal	No	No	mild	nothing	aspirin
848	2011	59	No		M	A	vbcva	post	Yes	No	Yes	Yes	No	No	No	8.3	No	No	No	No	No	No	No	No	No	No	No	No	No	normal	No	No	mild	aspirin	plavix
849	2011	64	No		M	A	carcvalt	ant	Yes	Yes	No	Yes	No	Yes	No	30.6	No	small	small	small	Yes	No	No	No	No	No	No	No	No	mild	No	No	No	aspirin	plavix
850	2011	64	No		M	J	cartialt	ant	Yes	No	Yes	Yes	No	Yes	No	11.2	No	No	small	small	Yes	Yes	small	No	No	No	No	No	No	normal	No	No	mild	aspirin	plavix
851	2011	74	No		F	J	carcvalt	ant	Yes	No	No	Yes	No	No	No		No	No	small	small	Yes	No	No	No	No	No	No	No	No	normal	No	No	severe	plavix	plavix
852	2011	72	No		M	J	vbtia	post	Yes	No	Yes	Yes	No	No	No		No	No	complex	complex	Yes	No	No	No	No	No	No	No	No	normal	Yes	No	No	aspirin	aspirin
853	2011	65	No		F	J	carcvalt	ant	Yes	No	No	Yes	No	No	No	11	No	No	No	No	No	No	No	No	No	No	No	No	No	normal	No	No	mild	nothing	aspirin
854	2011	63	No		M	J	cartialt	ant	Yes	Yes	Yes	Yes	No	Yes	No	11.4	No	small	small	small	Yes	No	No	No	No	No	No	No	No	normal	No	No	mild	aspirin	plavix
855	2011	68	No		F	J	carcvalt	ant	Yes	Yes	No	No	No	No	No		No	small	small	small	Yes	No	No	No	No	No	No	No	No	normal	No	No	No	aspirin	plavix
856	2011	61	No		M	A	vbcva	post	No	No	Yes	Yes	No	Yes	No	11.7	No	No	small	complex	Yes	No	No	No	No	No	No	No	No	moderate	No	No	No	aspirin	aspirin
857	2011	60	No		F	A	vbtia	post	Yes	Yes	No	Yes	No	Yes	No	10.9	No	small	small	small	Yes	No	No	No	No	No	No	No	No	mildtomoderate	No	No	mild	aspirinplavix	aspirinplavix
858	2011	60	No		F	J	cartialt	ant	Yes	No	No	Yes	No	No	No	8.1	No	No	complex	No	Yes	No	No	No	No	No	No	No	No	normal	No	No	No	aspirin	plavix
859	2011	60	No		M	A	carcvalt	ant	Yes	Yes	No	Yes	No	No	No	10.8	No	No	No	No	No	Yes	small	Yes	Yes	No	No	No	No	normal	No	No	mild	aspirin	plavix
860	2011	59	No		F	A	vbtia	post	No	No	No	No	No	No	No		No	No	small	small	Yes	No	No	No	No	No	No	No	No	normal	No	No	moderate	nothing	nothing
861	2011	59	No		M	A	carcvart	ant	Yes	Yes	Yes	Yes	No	Yes	No	9.9	No	small	small	small	Yes	No	No	No	No	No	No	No	No	borderline	No	No	No	aspirin	plavix
862	2011	59	No		M	J	carcvart	ant	No	No	No	Yes	No	No	No	9.4	No	No	small	No	Yes	No	No	No	No	No	No	No	No	normal	No	No	No	nothing	aspirin
863	2011	60	No		M	J	carcvalt	ant	Yes	No	No	No	No	No	No	10.2	No	No	No	No	No	No	No	No	No	No	No	No	No	normal	No	No	mild	nothing	aspirin
864	2011	59	No		F	A	undifined	ant	Yes	Yes	No	Yes	No	No	No	13.3	No	small	small	small	Yes	No	No	No	No	No	No	No	No	normal	No	No	No	nothing	aspirin
865	2011	58	No		M	J	carcvalt	ant	Yes	No	Yes	No	No	No	No		No	small	small	small	Yes	Yes	small	No	Yes	No	No	No	No	normal	No	No	mild	nothing	aspirin
866	2011	57	No		M	J	carcvart	ant	No	No	Yes	No	No	No	No	36.7	No	No	small	No	Yes	No	No	No	No	No	No	No	No	normal	No	No	No	nothing	aspirin
867	2011	57	No		F	J	vbtia	post	No	No	Yes	Yes	No	No	No	7.2	No	No	small	No	Yes	No	No	No	No	No	No	No	No	normal	No	No	No	nothing	aspirin
868	2011	57	No		M	J	carcvart	ant	Yes	No	Yes	No	No	No	No	20.2	No	No	small	No	Yes	No	No	No	No	No	No	No	No	normal	No	No	mild	nothing	aspirin
869	2011	58	No		F	A	carcvart	ant	Yes	No	No	Yes	No	No	No	8.7	No	No	No	No	No	No	No	No	No	No	No	No	No	normal	No	No	mild	aspirin	aspirin
870	2011	57	No		F	A	carcvart	ant	Yes	Yes	No	Yes	No	Yes	Yes	15.7	No	small	small	small	Yes	No	No	No	No	No	No	No	No	normal	No	No	mild	aspirin	plavix
871	2011	56	No		M	A	cartiart	ant	Yes	No	Yes	Yes	No	No	No		No	No	small	small	Yes	No	No	No	No	No	No	No	No	normal	No	No	moderate	aspirin	plavix
872	2011	56	No		F	A	carcvalt	ant	No	Yes	No	Yes	No	No	No		No	small	small	small	Yes	No	No	No	No	No	No	No	No	normal	No	No	No	nothing	plavix
873	2011	56	No		M	J	carcvalt	ant	No	No	Yes	Yes	No	No	No	11.3	No	small	small	small	Yes	No	No	No	No	No	No	No	No	normal	No	No	mild	nothing	aspirin
874	2011	56	No		M	J	carcvalt	ant	No	No	Yes	Yes	No	No	No	9.1	No	small	small	small	Yes	No	No	No	No	No	No	No	No	normal	No	No	No	nothing	aspirin
875	2011	56	No		M	A	carcvalt	ant	Yes	No	No	Yes	No	No	No	8.5	No	No	small	No	Yes	No	No	No	No	No	No	No	No	normal	No	No	mild	nothing	aspirin
876	2011	56	No		M	A	carcvart	ant	No	No	Yes	Yes	No	No	No	12.2	No	small	small	small	Yes	No	No	No	No	No	No	No	No	normal	No	No	No	nothing	aspirin
877	2011	55	No		F	J	carcvalt	ant	Yes	Yes	No	Yes	No	No	No	10.1	No	No	small	small	Yes	No	No	No	No	No	No	No	No	normal	No	No	moderate	nothing	aspirin
878	2011	54	No		M	J	undifined	ant	Yes	No	No	Yes	No	No	No	7.3	No	small	small	small	Yes	No	No	No	No	No	No	No	No	normal	No	No	No	aspirin	plavix
879	2011	55	No		M	A	carcvart	ant	No	Yes	Yes	Yes	No	Yes	No		No	No	small	small	Yes	No	No	No	No	No	No	No	No	normal	No	No	mild	aspirin	aspirinplavix
880	2011	52	No		F	A	vbcva	post	No	No	No	Yes	No	No	No		No	No	small	No	Yes	No	No	No	No	No	No	No	No	normal	No	No	No	nothing	aspirin
881	2011	54	No		M	A	carcvalt	ant	No	Yes	Yes	No	No	No	No		Yes	No	No	No	No	No	No	No	No	No	No	No	No	normal	No	No	No	aspirin	plavix
882	2011	53	No		M	A	vbtia	post	No	No	Yes	Yes	No	No	No	8.5	No	No	No	No	No	Yes	small	No	Yes	No	No	No	No	normal	No	No	mild	aspirin	plavix
883	2011	51	No		M	J	cartialt	ant	Yes	Yes	No	Yes	No	No	Yes	17.2	No	No	small	No	Yes	No	No	No	No	No	No	No	No	normal	No	No	moderate	aspirin	plavix
884	2011	51	No		F	A	carcvalt	ant	Yes	No	Yes	Yes	No	No	No	9.8	No	small	small	small	Yes	No	No	No	No	No	No	No	No	normal	No	No	mild	aspirin	plavix
885	2011	52	No		F	A	vbcva	post	Yes	No	No	Yes	No	No	No	44.1	No	small	small	small	Yes	No	No	No	No	No	No	No	No	normal	No	No	mild	aspirin	aspirin
886	2011	51	No		M	J	vbcva	post	No	No	Yes	Yes	No	No	No	17	No	No	No	small	Yes	No	No	No	No	No	No	No	No	normal	No	No	moderate	coumadin	coumadin
887	2011	51	No		M	J	undifined	ant	No	No	No	Yes	No	No	No		No	No	No	No	No	Yes	small	Yes	Yes	No	No	No	No	normal	No	No	No	aspirin	aspirin
888	2011	51	No		M	A	vbcva	post	Yes	Yes	Yes	Yes	No	Yes	No	10.3	No	No	small	small	Yes	No	No	No	No	No	No	No	No	borderline	No	No	No	plavix	plavix
889	2011	50	No		M	A	vbcva	post	Yes	No	Yes	Yes	No	Yes	No	19	No	No	No	No	No	No	No	No	No	No	No	No	No	normal	No	No	No	nothing	aspirinplavix
890	2011	50	No		M	A	undifined	ant	No	No	No	Yes	No	No	No	14.1	Yes	No	No	No	No	No	No	No	No	No	No	No	No	normal	No	No	No	aspirin	plavix
891	2011	48	No		M	A	undifined	ant	Yes	No	Yes	Yes	No	No	No	19.6	No	No	No	No	No	No	No	No	No	No	No	No	No	normal	No	No	mild	aspirin	plavix
892	2011	50	No		M	J	vbtia	post	No	No	No	Yes	Yes	No	No	9.6	Yes	No	No	No	No	No	No	No	No	No	No	No	No	normal	No	No	No	nothing	plavix
893	2011	66	No		M	J	cartiart	ant	Yes	Yes	No	Yes	No	No	No	12.4	No	No	small	small	Yes	No	No	No	No	No	No	No	No	normal	No	No	mild	aspirin	plavix
894	2011	49	No		F	J	cartialt	ant	Yes	No	No	Yes	No	No	No		No	No	small	No	Yes	No	No	No	No	No	No	No	No	normal	No	No	No	coumadin	coumadin
895	2011	47	No		M	A	carcvart	ant	Yes	Yes	No	Yes	No	No	No	25	Yes	No	No	No	No	No	No	No	No	No	No	No	No	normal	No	No	No	aspirin	nothing
896	2011	48	No		M	A	carcvalt	ant	Yes	No	No	Yes	No	No	No	10.9	No	No	No	No	No	Yes	small	No	Yes	No	No	No	No	normal	No	No	mild	nothing	coumadin
897	2011	48	No		M	A	carcvart	ant	No	No	Yes	Yes	No	Yes	No		Yes	No	No	No	No	No	No	No	No	No	No	No	No	normal	No	No	No	aspirin	plavix
898	2011	52	No		M	A	carcvalt	ant	No	No	Yes	No	No	No	No		No	small	small	small	Yes	Yes	small	Yes	Yes	No	No	No	No	normal	No	No	No	aspirin	plavix
899	2011	45	No		M	A	cartialt	ant	Yes	No	Yes	Yes	No	No	No	11.6	No	No	small	No	Yes	No	No	No	No	No	No	No	No	normal	No	No	No	aspirin	plavix
900	2011	69	No		M	J	carcvalt	ant	Yes	No	No	Yes	No	No	No	8.9	No	No	small	small	Yes	No	No	No	No	No	No	No	Yes	normal	No	No	No	plavix	other
901	2011	63	No		F	J	carcvart	ant	Yes	Yes	Yes	Yes	No	No	No		No	small	small	small	Yes	No	No	No	No	No	No	No	No	normal	No	No	No	aspirin	plavix
902	2011	58	No		M	J	undifined	ant	Yes	Yes	No	Yes	No	No	No	9.9	Yes	No	No	No	No	No	No	No	No	No	No	No	No	normal	No	No	No	nothing	aspirin
903	2011	67	No		F	J	carcvart	ant	Yes	No	No	No	No	No	No	7.4	No	No	small	small	Yes	No	No	No	No	No	No	No	No	normal	No	No	moderate	plavix	plavix
904	2011	75	No		M	J	vbcva	post	Yes	No	No	Yes	No	Yes	No		No	small	small	No	Yes	No	No	No	No	No	No	No	No	borderline	No	No	mild	aspirin	plavix
905	2011	64	No		M	J	vbcva	post	Yes	Yes	Yes	Yes	No	No	No		No	No	No	No	No	Yes	small	No	Yes	Yes	No	No	No	normal	No	No	mild	nothing	aspirin
906	2011	62	No		M	J	vbcva	post	Yes	No	Yes	Yes	No	No	No		No	No	small	small	Yes	No	No	No	No	No	No	No	No	normal	No	No	No	nothing	aspirin
907	2011	59	No		M	J	carcvart	ant	Yes	Yes	Yes	Yes	No	Yes	No	7.5	No	No	large	small	Yes	No	No	No	No	No	No	No	No	mild	No	No	mild	aspirin	plavix
908	2011	53	No		M	J	cartiart	ant	Yes	Yes	Yes	No	No	No	No		No	No	small	No	Yes	No	No	No	No	No	No	No	No	normal	No	No	No	nothing	aspirin
909	2011	58	No		M	J	undifined	ant	Yes	Yes	No	Yes	No	Yes	Yes	13.4	No	No	small	small	Yes	No	No	No	No	No	No	No	No	mild	No	No	No	aspirin	other
910	2011	61	No		M	J	cartialt	ant	Yes	No	Yes	Yes	No	No	No	11.5	No	small	small	small	Yes	Yes	small	Yes	Yes	No	No	No	No	normal	No	No	No	nothing	plavix
911	2011	68	No		F	J	cartialt	ant	No	No	Yes	Yes	No	No	No		No	No	complex	complex	Yes	No	No	No	No	No	No	No	No	normal	No	No	mild	aspirin	plavix
912	2011	68	No		F	J	carcvart	ant	Yes	No	No	Yes	Yes	No	No	8	No	No	small	No	Yes	Yes	small	No	No	No	No	No	No	normal	No	Yes	moderate	coumadin	noac
913	2011	63	No		M	J	cartialt	ant	No	No	No	Yes	No	No	No	10.4	No	No	small	small	Yes	No	No	No	No	No	No	No	No	normal	No	No	No	nothing	aspirin
914	2011	55	No		M	J	carcvalt	ant	Yes	Yes	No	Yes	No	No	No	11.2	Yes	No	No	No	No	No	No	No	No	No	No	No	No	normal	No	No	No	aspirin	aspirinplavix
915	2011	67	No		M	J	carcvart	ant	Yes	Yes	No	Yes	No	Yes	No	12.7	No	No	No	complex	Yes	No	No	No	No	No	No	No	No	normal	No	No	mild	aspirin	plavix
916	2011	60	No		F	J	vbcva	post	Yes	Yes	No	Yes	No	Yes	No	13.4	No	No	small	small	Yes	Yes	large	Yes	Yes	No	No	No	No	normal	No	No	mild	aspirin	plavix
917	2011	62	No		M	J	undifined	ant	Yes	No	Yes	Yes	No	No	No	10.7	No	small	small	small	Yes	No	No	No	No	No	No	No	No	normal	No	No	mild	aspirin	plavix
918	2011	58	No		M	J	vbcva	post	Yes	No	Yes	Yes	No	No	No	10.2	No	No	small	small	Yes	No	No	No	No	No	No	No	No	normal	No	No	moderate	nothing	plavix
919	2011	65	No		M	J	carcvalt	ant	Yes	No	No	No	No	No	No	16.4	No	No	small	small	Yes	Yes	large	Yes	Yes	No	No	No	No	normal	No	No	mild	nothing	aspirin
920	2011	72	No		M	J	carcvalt	ant	Yes	No	No	Yes	No	No	No		No	No	complex	small	Yes	No	No	No	No	No	No	No	No	normal	No	No	mild	nothing	aspirin
921	2011	62	No		M	J	vbcva	post	Yes	Yes	Yes	Yes	No	No	No	12.4	No	No	small	small	Yes	No	No	No	No	No	No	No	No	normal	No	No	mild	aspirin	plavix
922	2011	69	No		M	J	carcvalt	ant	No	No	Yes	Yes	No	No	No		No	No	small	small	Yes	No	No	No	No	No	No	No	No	normal	No	No	mild	nothing	aspirinplavix
923	2011	70	anticoagulants	c	M	J	carcvart	ant	Yes	Yes	No	Yes	No	No	No		No	No	complex	small	Yes	No	No	No	No	No	No	No	No	normal	No	No	No	aspirin	coumadin
924	2011	64	anticoagulants	c	M	J	carcvalt	ant	Yes	Yes	No	Yes	No	Yes	No	9	No	No	complex	complex	Yes	No	No	No	Yes	No	No	No	No	moderate	No	No	mild	aspirin	coumadin
925	2011	78	anticoagulants	thrombus	M	J	undifined	ant	Yes	No	No	No	No	No	No		No	small	small	small	Yes	No	No	No	No	No	No	No	No	normal	Yes	No	moderate	aspirin	coumadin
926	2012	63	anticoagulants	c	F	A	carcvart	ant	Yes	No	No	Yes	No	No	No	13.1	No	No	complex	complex	Yes	No	No	No	No	No	No	No	No	normal	No	No	mild	aspirin	coumadin
927	2012	67	anticoagulants	hf	F	A	vbcva	post	Yes	Yes	No	Yes	No	Yes	No		No	No	small	small	Yes	No	No	No	No	No	No	No	No	severe	No	No	moderate	aspirin	coumadin
928	2012	37	anticoagulants	thrombus	M	J	carcvalt	ant	Yes	No	Yes	No	No	Yes	No	14.5	No	small	small	small	Yes	No	No	No	No	No	No	No	No	severe	Yes	No	No	aspirin	coumadin
929	2012	67	anticoagulants	l	M	J	cartialt	ant	Yes	No	No	Yes	No	Yes	No		No	small	large	large	Yes	Yes	small	Yes	Yes	No	No	No	No	normal	No	No	mild	aspirin	coumadin
930	2012	60	anticoagulants	c	M	J	vbcva	post	No	No	Yes	No	No	No	No	17.5	No	No	complex	No	Yes	No	No	No	No	No	No	No	No	normal	No	No	No	nothing	coumadin
931	2012	56	anticoagulants	s	M	J	carcvalt	ant	Yes	No	No	Yes	No	No	No		No	small	small	small	Yes	Yes	small	No	No	No	No	No	No	normal	No	No	No	aspirin	coumadin
932	2012	35	anticoagulants	endocarditis	F	J	carcvart	ant	No	No	Yes	No	No	No	No	13.9	No	No	No	No	No	No	No	No	No	No	Yes	No	No	normal	No	No	No	nothing	coumadin
933	2012	59	anticoagulants	c	M	J	carcvart	ant	Yes	Yes	Yes	Yes	No	Yes	No		No	No	complex	large	Yes	No	No	No	No	No	No	No	No	mild	No	No	mild	aspirin	coumadin
934	2012	59	anticoagulants	pfos	M	J	vbcva	post	Yes	No	No	Yes	No	No	No		No	small	small	small	Yes	Yes	large	Yes	Yes	No	No	No	No	normal	No	No	mild	nothing	coumadin
935	2012	58	anticoagulants	c	M	A	vbcva	post	No	No	Yes	No	No	No	No	11.5	Yes	No	complex	complex	Yes	No	No	No	No	No	No	No	No	normal	No	No	mild	nothing	coumadin
936	2012	56	anticoagulants	thrombus	M	J	carcvalt	ant	No	Yes	Yes	Yes	No	No	No	8.5	No	complex	small	small	Yes	No	No	No	No	No	No	No	No	normal	Yes	No	No	aspirin	coumadin
937	2012	54	anticoagulants	endocarditis	F	A	carcvart	ant	Yes	No	Yes	No	No	No	No		No	No	small	No	No	No	No	No	No	No	Yes	No	No	normal	No	No	moderate	aspirin	antibiotics
938	2012	51	anticoagulants	pfos	F	A	carcvart	ant	Yes	No	No	Yes	No	No	Yes	13.3	No	No	No	small	Yes	Yes	small	Yes	Yes	No	No	No	Yes	normal	No	No	No	aspirin	coumadin
939	2012	50	anticoagulants	thrombus	M	A	carcvalt	ant	Yes	No	No	No	No	Yes	No		No	small	small	small	Yes	No	No	No	No	No	Yes	No	No	normal	No	No	No	plavix	coumadin
940	2012	63	anticoagulants	l	M	J	vbcva	post	Yes	No	Yes	Yes	No	Yes	No		No	No	large	large	Yes	No	No	No	No	No	No	No	No	mild	No	No	No	aspirin	coumadin
941	2012	51	anticoagulants	pfos	M	J	vbcva	post	No	No	No	No	No	No	No		No	small	small	small	Yes	Yes	large	Yes	Yes	No	No	No	No	normal	No	No	No	nothing	coumadin
942	2012	65	No		M	J	cartiart	ant	Yes	No	No	No	No	No	No		No	No	No	small	Yes	No	No	No	No	No	No	No	No	normal	No	No	No	aspirin	plavix
943	2012	67	No		M	J	carcvalt	ant	Yes	No	No	Yes	No	No	No		No	No	small	small	Yes	No	No	No	No	Yes	No	No	No	normal	No	No	No	nothing	aspirin
944	2012	72	No		F	J	carcvalt	ant	Yes	Yes	No	No	No	No	No		No	small	small	small	Yes	No	No	No	No	No	No	No	No	normal	No	No	No	aspirinplavix	aspirinplavix
945	2012	85	No		M	J	carcvart	ant	Yes	Yes	No	No	No	No	No	9.3	Yes	No	complex	large	Yes	No	No	No	No	No	No	No	No	normal	No	No	moderate	aspirin	aspirin
946	2012	61	No		M	J	vbcva	post	No	No	No	No	No	No	No		No	No	small	No	Yes	No	No	No	No	No	No	No	No	normal	No	No	mild	nothing	aspirin
947	2012	61	No		M	J	cartialt	ant	No	No	No	No	No	No	Yes	13.3	No	small	small	small	Yes	No	No	No	No	No	No	No	No	normal	No	No	mild	aspirin	plavix
948	2012	47	No		M	J	vbtia	post	Yes	No	No	Yes	No	No	No	10.9	Yes	No	No	No	No	No	No	No	No	No	No	No	No	normal	No	No	mild	aspirin	plavix
949	2012	58	No		F	J	carcvart	ant	Yes	Yes	Yes	Yes	No	No	No		No	small	small	small	Yes	No	No	No	No	No	No	No	No	normal	No	No	mild	aspirin	plavix
950	2012	64	No		F	J	carcvalt	ant	Yes	No	No	Yes	No	No	No		No	small	small	small	Yes	No	No	No	No	No	No	No	No	normal	No	No	No	nothing	aspirin
951	2012	64	No		M	J	carcvart	ant	Yes	Yes	Yes	No	No	No	No		No	No	No	small	Yes	No	No	No	No	No	No	No	No	borderline	No	No	No	nothing	plavix
952	2012	60	No		F	J	carcvart	ant	Yes	Yes	Yes	Yes	No	No	No	11.3	Yes	No	No	No	No	No	No	No	No	No	No	No	No	borderline	No	No	mild	nothing	aspirin
953	2012	61	No		M	J	vbcva	post	Yes	Yes	No	Yes	No	No	No		No	No	small	small	Yes	Yes	small	No	No	No	No	No	No	normal	No	No	mild	aspirin	plavix
954	2012	67	No		M	A	carcvart	ant	Yes	Yes	No	Yes	No	Yes	No		No	small	small	small	Yes	No	No	No	No	No	No	No	No	moderate	No	No	moderate	nothing	aspirin
955	2012	66	No		M	A	carcvalt	ant	Yes	No	Yes	No	No	Yes	No		No	small	small	small	Yes	No	No	No	No	No	No	No	No	moderate	No	No	mild	aspirin	aspirinplavix
956	2012	71	No		F	A	carcvart	ant	Yes	Yes	No	Yes	No	No	No		No	small	small	small	Yes	No	No	No	No	No	No	No	No	normal	No	No	moderate	plavix	plavix
957	2012	73	No		F	A	carcvalt	ant	Yes	No	No	Yes	No	Yes	No		No	small	small	small	Yes	No	No	No	No	No	No	No	No	normal	No	No	mild	aspirin	plavix
958	2012	68	No		F	J	carcvalt	ant	Yes	Yes	No	Yes	No	No	No		Yes	No	No	No	No	No	No	No	No	No	No	No	No	normal	No	No	No	aspirin	aspirinplavix
959	2012	73	No		M	A	vbcva	post	Yes	No	No	Yes	No	No	No		No	small	small	No	Yes	No	No	No	No	No	No	No	No	normal	No	No	No	nothing	plavix
960	2012	64	No		M	A	carcvart	ant	Yes	Yes	Yes	Yes	No	Yes	No		No	small	small	small	Yes	No	No	No	No	No	No	No	No	normal	No	No	mild	aspirin	plavix
961	2012	46	No		F	J	vbcva	post	Yes	No	No	Yes	No	No	No		Yes	No	No	No	No	No	No	No	No	No	No	No	No	normal	No	No	No	nothing	aspirin
962	2012	46	No		M	J	carcvart	ant	No	No	Yes	No	No	No	No	11	No	No	No	small	Yes	No	No	No	No	No	No	No	No	normal	No	No	No	nothing	aspirin
963	2012	66	No		F	J	vbcva	post	No	No	No	No	No	No	No	7.5	No	No	small	No	Yes	Yes	moderate	Yes	Yes	No	No	No	No	normal	No	No	No	nothing	aspirin
964	2012	44	No		M	J	cartiart	ant	No	No	No	No	No	No	No	19.2	No	No	small	No	Yes	No	No	No	No	No	No	No	No	normal	No	No	No	nothing	aspirin
965	2012	39	No		F	J	cartialt	ant	No	No	No	No	No	No	No	4.6	Yes	No	No	No	No	No	No	No	No	No	No	No	No	normal	No	No	No	nothing	aspirin
966	2012	52	No		M	J	carcvalt	ant	Yes	Yes	Yes	No	No	No	No	27.6	No	small	small	small	Yes	No	No	No	No	No	No	No	No	normal	No	No	No	nothing	aspirin
967	2012	50	No		F	J	vbcva	post	Yes	Yes	No	Yes	No	No	No		No	small	small	small	Yes	No	No	No	No	No	No	No	No	normal	No	No	No	aspirin	plavix
968	2012	67	No		M	J	carcvalt	ant	Yes	No	No	Yes	No	No	No		No	No	complex	complex	Yes	No	No	No	No	No	No	No	No	normal	No	No	mild	nothing	aspirinplavix
969	2012	49	No		M	A	carcvart	ant	Yes	No	Yes	Yes	No	No	No	8.2	No	small	small	No	Yes	No	No	No	No	No	No	No	No	normal	No	No	No	nothing	aspirin
970	2012	41	No		M	J	carcvalt	ant	No	No	No	No	No	No	No	18.2	Yes	No	No	No	No	No	No	No	No	No	No	No	No	normal	No	No	No	nothing	aspirin
971	2012	41	No		M	J	vbcva	post	Yes	Yes	Yes	No	No	No	No	9	Yes	No	No	No	No	No	No	No	No	No	No	No	No	normal	No	No	No	aspirin	plavix
972	2012	40	No		M	J	cartiart	ant	No	No	Yes	No	No	No	No		No	small	small	small	Yes	Yes	small	No	Yes	No	No	No	No	normal	No	No	No	aspirin	aspirin
973	2012	39	No		F	A	carcvart	ant	No	No	No	No	No	No	No		No	No	No	No	No	No	No	No	No	No	No	No	No	normal	No	No	No	nothing	aspirin
974	2012	37	No		M	A	vbcva	post	No	No	Yes	No	No	No	No		No	No	No	No	No	Yes	small	Yes	Yes	No	No	No	No	normal	No	No	No	nothing	aspirin
975	2012	78	No		M	J	carcvalt	ant	Yes	No	No	Yes	No	Yes	Yes		No	No	large	large	Yes	No	No	No	No	No	No	No	No	mild	No	No	mild	aspirin	plavix
976	2012	76	No		M	A	carcvart	ant	Yes	No	No	No	No	No	No		No	small	small	small	Yes	No	No	No	No	No	No	No	No	normal	No	No	mild	nothing	aspirin
977	2012	66	No		M	J	vbcva	post	Yes	No	No	No	No	No	No		No	complex	complex	complex	Yes	No	No	No	No	No	No	No	No	normal	No	No	No	nothing	aspirinplavix
978	2012	62	No		F	J	carcvart	ant	Yes	Yes	No	No	No	No	No	9.9	Yes	No	No	No	No	No	No	No	No	No	No	No	No	normal	No	No	mild	aspirin	plavix
979	2012	58	No		M	J	carcvalt	ant	No	No	No	Yes	No	No	No		No	small	small	small	Yes	No	No	No	No	No	No	No	No	normal	No	No	No	nothing	aspirin
980	2012	62	No		M	J	carcvalt	ant	Yes	Yes	No	Yes	No	No	No		No	small	small	small	Yes	No	No	No	No	No	No	No	No	normal	No	No	No	nothing	aspirin
981	2012	55	No		M	J	carcvart	ant	Yes	Yes	No	Yes	No	Yes	No	10.1	No	small	small	No	Yes	No	No	No	No	No	No	No	No	normal	No	No	mild	aspirinplavix	aspirinplavix
982	2012	70	No		M	J	carcvalt	ant	No	No	Yes	Yes	No	No	No		No	No	No	small	Yes	No	No	No	No	No	No	No	No	normal	No	No	mild	aspirinplavix	aspirinplavix
983	2012	61	No		M	J	carcvalt	ant	Yes	No	No	Yes	No	Yes	No		No	No	small	small	Yes	No	No	No	No	No	No	No	No	moderate	No	No	hypokinesis	aspirinplavix	aspirinplavix
984	2012	59	No		M	J	carcvart	ant	Yes	No	No	Yes	No	No	No	26.4	No	small	small	No	Yes	No	No	No	No	No	No	No	No	normal	No	No	No	nothing	aspirin
985	2012	49	No		M	J	cartialt	ant	Yes	Yes	No	Yes	No	No	No	6	No	No	No	small	Yes	No	No	No	No	No	No	No	No	normal	No	No	No	nothing	aspirin
986	2012	52	No		M	J	vbcva	post	Yes	No	Yes	No	No	No	No	13	No	No	small	small	Yes	No	No	No	No	No	No	No	No	normal	No	No	No	nothing	aspirinplavix
987	2012	20	No		M	A	carcvalt	ant	No	No	No	No	No	No	No	34.2	Yes	No	No	No	No	No	No	No	No	No	No	No	No	normal	No	No	mild	nothing	aspirin
988	2012	54	No		M	J	carcvalt	ant	Yes	No	No	No	No	Yes	No	12.8	No	small	small	small	Yes	No	No	No	No	No	No	No	No	normal	No	No	No	aspirin	aspirinplavix
989	2012	24	No		M	J	vbcva	post	No	No	No	Yes	No	No	No	12.6	No	small	small	small	Yes	No	No	No	No	No	No	No	No	normal	No	No	No	nothing	aspirin
990	2012	71	No		M	J	cartialt	ant	Yes	No	Yes	Yes	No	No	No		Yes	No	No	No	No	No	No	No	No	No	No	No	No	normal	No	No	mild	nothing	aspirin
991	2012	70	No		M	J	vbcva	post	Yes	No	No	Yes	No	Yes	No	21.1	No	small	small	small	Yes	Yes	small	Yes	Yes	No	No	No	No	normal	No	No	No	nothing	aspirin
992	2012	45	No		F	J	carcvart	ant	No	Yes	Yes	No	No	No	No		No	No	small	No	Yes	No	No	No	No	No	No	No	No	normal	No	No	moderate	nothing	aspirin
993	2012	70	No		F	J	vbcva	post	Yes	No	No	Yes	No	No	No	11.1	No	No	No	small	Yes	No	No	No	No	No	No	No	No	normal	No	No	mild	nothing	plavix
994	2012	41	No		F	J	carcvalt	ant	No	No	Yes	No	No	No	No	11.9	No	No	No	No	No	Yes	small	No	Yes	No	No	No	No	normal	No	No	No	nothing	coumadin
995	2012	57	No		M	J	carcvalt	ant	No	No	Yes	No	No	No	No		No	No	small	small	Yes	No	No	No	No	No	No	No	No	normal	No	No	No	nothing	aspirin
996	2012	74	No		M	J	cartialt	ant	Yes	No	No	No	No	No	No		No	No	small	small	Yes	No	No	No	No	No	No	No	No	normal	No	No	mild	nothing	aspirin
997	2012	62	No		M	J	carcvart	ant	Yes	No	Yes	Yes	No	No	No		No	small	small	small	Yes	No	No	No	No	No	No	No	No	normal	No	No	moderate	aspirin	plavix
998	2012	72	No		M	J	vbcva	post	Yes	No	No	Yes	No	No	No		No	No	small	large	Yes	No	No	No	No	No	No	No	No	normal	No	No	No	nothing	plavix
999	2012	70	No		M	J	carcvalt	ant	Yes	No	No	Yes	No	Yes	No		No	No	small	small	Yes	No	No	No	No	No	No	No	No	normal	No	No	mild	aspirin	plavix
1000	2012	59	No		M	J	vbcva	post	Yes	Yes	No	Yes	No	No	No	14.4	Yes	No	No	No	No	No	No	No	No	No	No	No	No	normal	No	No	No	nothing	aspirin
1001	2012	56	No		M	J	vbcva	post	Yes	No	No	No	No	No	No	9.3	No	No	small	small	Yes	No	No	No	No	No	No	No	No	normal	No	No	mild	nothing	aspirin
1002	2012	35	No		M	J	carcvalt	ant	No	No	No	No	No	No	No		No	No	No	No	No	Yes	small	No	No	No	No	No	No	normal	No	No	No	nothing	aspirin
1003	2012	70	No		M	J	carcvalt	ant	Yes	No	Yes	No	No	No	No		No	small	small	small	Yes	No	No	No	No	No	No	No	No	normal	No	No	mild	nothing	aspirin
1004	2012	66	No		M	J	vbcva	post	Yes	No	No	Yes	No	Yes	No	17.1	No	No	No	No	No	Yes	small	Yes	Yes	No	No	No	No	normal	No	No	mild	aspirinplavix	aspirinplavix
1005	2012	34	No		M	J	cartiart	ant	Yes	No	No	Yes	No	No	No	7.6	Yes	No	No	No	No	No	No	No	No	No	No	No	No	normal	No	No	No	aspirinplavix	aspirinplavix
1006	2012	65	No		F	A	vbcva	post	Yes	Yes	No	No	No	No	No		No	No	small	small	Yes	No	No	No	No	No	No	No	No	normal	No	No	No	aspirin	plavix
1007	2012	63	No		F	A	vbcva	post	No	Yes	No	No	No	No	No	11.9	No	small	small	small	Yes	No	No	No	No	No	No	No	No	moderate	No	yes	severe	aspirin	plavix
1008	2012	31	No		M	A	vbcva	post	No	No	No	No	No	No	No	14.1	No	No	No	No	No	No	No	No	No	No	No	No	No	borderline	No	No	No	nothing	aspirinplavix
1009	2012	64	No		F	J	carcvalt	ant	Yes	Yes	No	Yes	No	No	No	17.2	Yes	No	No	No	No	No	No	No	No	No	No	No	No	normal	No	No	mild	nothing	aspirin
1010	2012	71	No		F	J	carcvart	ant	Yes	Yes	No	Yes	No	No	No		No	No	small	small	Yes	No	No	No	No	No	No	No	No	normal	No	No	No	aspirin	plavix
1011	2012	76	No		M	J	carcvalt	ant	Yes	Yes	No	Yes	No	Yes	No		No	small	small	No	Yes	No	No	No	No	No	No	No	No	normal	No	No	mild	other	other
1012	2012	69	No		M	J	carcvart	ant	Yes	No	No	Yes	No	Yes	No		No	No	small	No	Yes	No	No	No	No	No	No	No	No	moderate	No	No	mild	aspirin	plavix
1013	2012	62	No		M	A	vbcva	post	Yes	Yes	Yes	Yes	No	Yes	No	18.1	No	small	small	small	Yes	No	No	No	No	Yes	No	No	No	normal	No	No	moderate	nothing	aspirin
1014	2012	60	No		M	A	carcvalt	ant	No	No	No	No	No	No	No	21.7	No	small	small	small	Yes	No	No	No	No	No	No	No	No	normal	No	No	mild	nothing	aspirin
1015	2012	61	No		M	J	cartiart	ant	Yes	Yes	No	No	No	No	No	11.4	Yes	No	No	No	No	No	No	No	No	No	No	No	No	normal	No	No	No	nothing	aspirin
1016	2012	61	No		M	J	carcvart	ant	Yes	Yes	No	Yes	Yes	No	No		No	No	No	small	Yes	No	No	No	No	No	No	No	No	normal	No	No	No	coumadin	coumadin
1017	2012	60	No		F	J	carcvart	ant	No	No	No	Yes	No	No	No	2.3	No	No	No	No	No	No	No	No	No	No	No	No	No	normal	No	No	mild	nothing	aspirin
1018	2012	61	No		M	A	carcvart	ant	Yes	Yes	No	Yes	No	No	No	6.9	No	No	small	small	Yes	No	No	No	No	No	No	No	No	normal	No	No	No	aspirin	plavix
1019	2012	60	No		F	A	carcvalt	ant	Yes	No	No	No	No	No	No	15	No	small	small	small	Yes	No	No	No	No	No	No	No	No	normal	No	No	mild	nothing	aspirin
1020	2012	61	No		M	J	vbtia	post	Yes	Yes	No	Yes	No	Yes	No		No	No	No	No	No	Yes	small	No	Yes	No	No	No	No	normal	No	No	mild	aspirin	aspirin
1021	2012	59	No		M	A	carcvart	ant	Yes	Yes	Yes	Yes	No	No	No	9.8	Yes	No	No	No	No	No	No	No	No	No	No	No	No	normal	No	No	mild	aspirin	plavix
1022	2012	60	No		M	J	carcvalt	ant	No	No	Yes	Yes	No	No	No	11.2	No	No	small	small	Yes	No	No	No	No	No	No	No	No	normal	No	No	mild	aspirin	aspirinplavix
1023	2012	58	No		F	J	carcvart	ant	Yes	No	No	Yes	No	No	No		No	No	small	small	Yes	No	No	No	No	No	No	No	No	normal	No	No	No	nothing	aspirin
1024	2012	58	No		M	J	carcvalt	ant	No	No	Yes	Yes	No	No	No	11	No	small	small	small	Yes	No	No	No	No	No	No	No	No	normal	No	No	No	nothing	aspirin
1025	2012	58	No		F	J	cartiart	ant	No	No	No	No	No	No	No	9.5	No	small	small	small	Yes	No	No	No	No	No	No	No	No	normal	No	No	No	nothing	aspirin
1026	2012	57	No		M	J	cartiart	ant	Yes	Yes	No	Yes	No	No	No	12.4	Yes	No	No	No	No	No	No	No	No	No	No	No	No	normal	No	No	mild	nothing	aspirin
1027	2012	56	No		M	A	vbcva	post	Yes	No	No	No	No	No	No		No	small	small	small	Yes	No	No	No	No	No	No	No	No	normal	No	No	No	aspirin	plavix
1028	2012	56	No		M	A	carcvart	ant	Yes	Yes	No	Yes	No	No	No	16.5	No	No	No	No	No	No	No	No	No	No	No	No	Yes	normal	No	No	No	aspirin	plavix
1029	2012	56	No		M	J	vbcva	post	Yes	Yes	No	No	No	No	No		Yes	No	No	No	No	No	No	No	No	No	No	No	No	normal	No	No	No	nothing	aspirin
1030	2012	54	No		M	J	carcvalt	ant	Yes	Yes	No	Yes	No	No	No	6.4	Yes	No	No	No	No	No	No	No	No	No	No	No	No	normal	No	No	No	aspirin	aspirin
1031	2012	56	No		F	A	carcvalt	ant	Yes	Yes	No	Yes	No	No	No		No	No	No	small	Yes	No	No	No	No	No	No	No	No	normal	No	No	mild	aspirin	plavix
1032	2012	54	No		M	J	carcvart	ant	Yes	Yes	Yes	Yes	No	Yes	No		No	No	complex	complex	Yes	No	No	No	No	No	No	No	No	normal	No	No	mild	aspirin	aspirin
1033	2012	54	No		F	A	cartiart	ant	Yes	No	No	No	No	No	No		No	No	No	No	No	Yes	small	Yes	Yes	No	No	No	No	normal	No	No	mild	nothing	aspirin
1034	2012	53	No		M	A	carcvart	ant	Yes	No	No	No	No	Yes	No	13.4	No	small	small	small	Yes	No	No	No	No	No	No	No	No	mild	No	No	mild	aspirin	other
1035	2012	53	No		F	A	carcvart	ant	No	No	No	No	No	No	No	15.4	No	No	No	small	Yes	No	No	No	No	No	No	No	No	normal	No	No	mild	aspirin	plavix
1036	2012	53	No		M	J	vbcva	post	Yes	Yes	Yes	No	Yes	No	No	9.9	No	No	No	No	No	No	No	No	No	No	No	No	No	normal	No	No	moderate	nothing	noac
1037	2012	52	No		M	A	vbcva	post	Yes	Yes	No	No	No	Yes	No	10.2	No	small	small	small	Yes	Yes	small	Yes	Yes	No	No	No	No	normal	No	Yes	No	aspirin	plavix
1038	2012	52	No		F	A	carcvart	ant	Yes	Yes	No	Yes	No	No	No	12.5	Yes	No	No	no	No	No	No	No	No	No	No	No	No	normal	No	No	No	aspirin	aspirinplavix
1039	2012	52	No		M	J	cartialt	ant	Yes	Yes	Yes	Yes	No	No	No	9.2	No	small	small	small	Yes	No	No	No	No	No	No	No	No	normal	No	No	No	aspirin	aspirin
1040	2012	52	No		F	J	carcvart	ant	Yes	No	No	Yes	No	No	No		No	No	large	large	Yes	No	No	No	No	No	No	No	No	normal	No	No	No	nothing	aspirin
1041	2012	54	No		M	J	carcvart	ant	No	No	No	No	No	No	No	12.9	No	No	No	small	Yes	No	No	No	No	No	No	No	No	normal	No	No	mild	nothing	aspirin
1042	2012	51	No		F	A	vbcva	post	No	No	No	Yes	No	No	No		No	No	No	No	No	Yes	small	No	Yes	No	No	No	No	normal	No	No	No	nothing	coumadin
1043	2012	52	No		M	J	carcvalt	ant	Yes	Yes	Yes	Yes	No	No	No	7.9	No	small	small	small	Yes	No	No	No	No	No	No	No	No	normal	No	No	No	aspirin	plavix
1044	2012	51	No		F	J	carcvalt	ant	No	No	Yes	No	No	No	No	11	No	small	small	small	Yes	Yes	small	No	No	No	No	No	No	normal	No	No	moderate	nothing	aspirin
1045	2012	51	No		M	A	cartiart	ant	Yes	Yes	No	Yes	No	Yes	No		No	small	small	small	Yes	No	No	No	No	No	No	No	No	normal	No	No	mild	aspirinplavix	aspirinplavix
1046	2012	50	No		M	A	carcvalt	ant	Yes	Yes	No	No	No	Yes	No		No	No	large	No	Yes	No	No	No	No	No	No	No	No	normal	No	No	mild	nothing	coumadin
1047	2012	49	No		F	J	carcvart	ant	No	No	Yes	No	No	No	No	7.2	No	No	small	small	Yes	No	No	No	No	No	No	No	No	normal	No	No	No	nothing	aspirin
1048	2012	48	No		M	J	cartiart	ant	No	No	No	Yes	No	No	No	8.3	Yes	No	No	No	No	No	No	No	No	No	No	No	No	normal	No	No	mild	nothing	aspirin
1049	2012	49	No		F	A	cartiart	ant	Yes	Yes	No	Yes	No	Yes	No	9.8	No	No	No	No	No	No	No	No	No	yes	No	No	No	normal	No	No	No	aspirinplavix	aspirinplavix
1050	2012	48	No		M	A	carcvart	ant	Yes	No	Yes	Yes	No	No	No		No	small	small	small	Yes	No	No	No	No	No	No	No	No	normal	No	No	mild	aspirin	plavix
1051	2012	48	No		F	J	carcvart	ant	No	No	No	No	No	No	No		No	small	small	small	Yes	No	No	No	No	No	No	No	No	normal	no	No	mild	aspirin	aspirin
1052	2012	47	No		F	J	vbcva	post	Yes	No	Yes	No	No	No	No		No	No	No	No	No	Yes	small	No	Yes	No	No	No	No	normal	No	No	No	nothing	aspirin
1053	2012	47	No		F	A	carcvart	ant	No	No	Yes	No	No	No	No		No	No	small	No	Yes	Yes	moderate	Yes	Yes	No	No	No	No	normal	No	No	No	coumadin	coumadin
1054	2012	47	No		F	A	carcvalt	ant	Yes	Yes	No	Yes	No	No	No	16.1	No	No	No	No	No	Yes	small	No	No	No	No	No	No	normal	No	No	No	aspirin	aspirin
1055	2012	47	No		F	J	carcvart	ant	Yes	No	No	Yes	No	No	No		Yes	No	No	No	No	No	No	No	No	No	No	No	No	normal	No	No	No	nothing	aspirin
1056	2012	47	No		M	A	carcvalt	ant	Yes	No	Yes	No	No	No	No	16.8	No	No	No	small	Yes	No	No	No	No	No	No	No	No	normal	No	No	No	nothing	aspirin
1057	2012	47	No		M	A	carcvalt	ant	Yes	Yes	Yes	Yes	No	Yes	No	7.6	No	No	small	small	Yes	No	No	No	No	No	No	No	No	normal	No	No	No	aspirinplavix	aspirinplavix
1058	2012	73	No		M	J	carcvalt	ant	Yes	Yes	No	Yes	No	No	No		No	small	small	small	Yes	Yes	moderate	Yes	Yes	Yes	No	No	No	severe	No	No	mild	aspirin	plavix
1059	2012	63	No		F	J	carcvart	ant	Yes	No	No	Yes	No	No	No	12	No	small	small	No	Yes	No	No	No	No	No	No	No	No	normal	No	No	mild	nothing	aspirin
1060	2012	63	No		M	J	cartialt	ant	Yes	No	No	Yes	No	No	No	19.2	No	No	small	small	Yes	No	No	No	No	No	No	No	No	normal	No	No	No	nothing	aspirin
1061	2012	57	No		M	J	cartiart	ant	No	No	No	No	No	No	No	12.9	No	No	No	small	Yes	No	No	No	No	No	No	No	No	normal	No	No	mild	nothing	aspirin
1062	2012	72	No		M	J	carcvalt	ant	Yes	No	No	Yes	No	No	No		No	small	small	small	Yes	No	No	No	No	No	No	No	No	normal	No	No	mild	aspirin	aspirinplavix
1063	2012	70	No		M	J	vbcva	post	Yes	Yes	No	Yes	No	Yes	No		No	No	No	small	Yes	No	No	No	No	No	No	No	No	normal	No	No	hypokinesis	aspirinplavix	aspirinplavix
1064	2012	71	No		F	A	carcvalt	ant	Yes	Yes	No	Yes	No	Yes	No		No	small	small	small	Yes	No	No	No	No	No	No	No	No	mildtomoderate	No	No	moderate	aspirin	plavix
1065	2012	60	No		M	J	cartialt	ant	Yes	No	No	Yes	No	Yes	No		No	No	No	small	Yes	No	No	No	No	No	No	No	No	normal	No	No	moderate	aspirin	plavix
1066	2012	63	No		F	J	vbcva	post	Yes	Yes	No	Yes	No	No	No		No	No	large	No	Yes	No	No	No	No	No	No	No	No	normal	No	No	No	nothing	aspirin
1067	2012	61	No		M	J	carcvalt	ant	Yes	Yes	No	Yes	No	No	No	11	No	small	small	No	Yes	Yes	small	Yes	Yes	No	No	No	No	normal	No	No	No	nothing	aspirin
1068	2012	55	No		M	J	carcvalt	ant	Yes	Yes	No	Yes	No	No	No	31	No	No	complex	No	Yes	No	No	No	No	No	No	No	No	normal	No	No	No	aspirin	plavix
1069	2012	63	No		F	J	carcvart	ant	Yes	Yes	No	Yes	No	No	No		Yes	No	small	small	Yes	No	No	No	No	Yes	No	No	No	normal	No	No	No	plavix	plavix
1070	2012	57	No		F	J	cartiart	ant	Yes	No	No	No	No	No	No	10.4	No	small	small	No	Yes	No	No	No	No	No	No	No	No	normal	No	No	No	nothing	aspirin
1071	2012	65	No		F	J	carcvart	ant	Yes	Yes	Yes	Yes	No	No	No		No	small	small	small	Yes	No	No	No	No	No	No	No	No	normal	No	No	No	nothing	aspirin
1072	2012	76	No		F	J	cartialt	ant	Yes	No	No	Yes	No	No	No		No	small	small	No	Yes	No	No	No	No	No	No	No	No	normal	No	No	No	aspirin	plavix
1073	2012	63	No		M	J	carcvalt	ant	Yes	No	No	No	No	No	No		Yes	No	No	No	No	No	No	No	No	No	No	No	No	normal	No	No	mild	nothing	aspirin
1074	2012	74	No		F	J	carcvart	ant	No	Yes	No	Yes	Yes	No	No		No	small	small	small	Yes	No	No	No	No	No	No	No	No	normal	No	No	mild	nothing	noac
1075	2012	55	No		M	J	vbcva	post	Yes	No	Yes	No	No	No	No	34.8	No	No	small	small	Yes	No	No	No	No	No	No	No	No	borderline	No	No	No	nothing	aspirin
1076	2012	65	No		F	J	carcvart	ant	Yes	Yes	Yes	Yes	No	Yes	No	16.8	No	small	small	small	Yes	No	No	No	No	No	No	No	No	normal	No	No	No	plavix	plavix
1077	2012	62	No		F	J	cartialt	ant	No	No	No	No	No	No	No		Yes	No	No	No	No	No	No	No	No	No	No	No	No	normal	No	No	No	nothing	aspirin
1078	2012	63	No		F	J	carcvalt	ant	Yes	Yes	No	Yes	No	Yes	Yes		No	small	complex	complex	Yes	No	No	No	No	No	No	No	No	normal	No	No	mild	aspirin	plavix
1079	2012	60	No		M	J	carcvart	ant	Yes	No	Yes	Yes	No	No	No		No	No	No	small	Yes	No	No	No	No	No	No	No	No	normal	No	No	mild	nothing	other
1080	2012	68	No		F	J	carcvart	ant	Yes	Yes	No	Yes	No	No	No	10.7	No	small	small	small	Yes	No	No	No	No	No	No	No	No	normal	No	No	mild	nothing	plavix
1081	2012	66	No		M	J	carcvart	ant	No	No	No	Yes	No	Yes	No		No	No	small	small	Yes	No	No	No	No	No	No	No	No	mildtomoderate	No	No	No	aspirin	plavix
1082	2012	63	anticoagulants	l	M	J	vbcva	post	No	Yes	No	Yes	No	No	No		No	No	large	large	Yes	No	No	No	No	Yes	No	No	No	normal	No	No	No	plavix	coumadin
1083	2013	49	surgical	tumor	M	J	carcvart	ant	Yes	No	No	Yes	No	No	No		No	No	small	small	Yes	Yes	small	No	No	No	No	Yes	No	normal	No	No	No	nothing	nothing
1084	2013	65	anticoagulants	thrombus	F	J	carcvalt	ant	No	No	No	No	No	No	No	20.8	No	No	No	No	No	No	No	No	No	No	No	No	No	normal	Yes	No	mild	nothing	coumadin
1085	2013	68	anticoagulants	c	M	A	vbtia	post	No	No	Yes	Yes	No	No	No		No	complex	complex	complex	Yes	Yes	small	Yes	Yes	No	No	No	No	normal	No	No	mild	nothing	coumadin
1086	2013	47	anticoagulants	l	M	A	carcvalt	ant	Yes	No	No	No	No	No	No	11.7	No	small	large	small	Yes	No	No	No	No	No	No	No	No	normal	No	No	moderate	nothing	coumadin
1087	2013	57	anticoagulants	c	M	J	carcvart	ant	No	No	Yes	No	No	No	No		No	No	complex	complex	Yes	Yes	small	Yes	Yes	No	No	No	No	normal	No	No	mild	nothing	coumadin
1088	2013	76	anticoagulants	s	M	J	vbcva	post	Yes	No	Yes	Yes	No	Yes	No		No	small	small	small	Yes	No	No	No	No	No	No	No	No	normal	No	No	severe	nothing	coumadin
1089	2013	52	anticoagulants	thrombus	F	J	vbcva	post	Yes	No	Yes	No	No	No	No		No	No	complex	No	Yes	No	No	No	No	No	No	No	No	normal	Yes	No	No	nothing	coumadin
1090	2013	71	anticoagulants	s	M	J	carcvart	ant	No	No	No	Yes	No	No	No	11.8	No	small	small	small	Yes	No	No	No	No	No	No	No	No	mildtomoderate	No	No	mild	plavix	coumadin
1091	2013	60	anticoagulants	thrombus	M	J	vbtia	post	Yes	Yes	No	No	No	Yes	No		No	small	small	small	Yes	No	No	No	No	No	No	No	No	moderate	Yes	No	mild	aspirin	coumadin
1092	2013	66	anticoagulants	l	F	J	vbtia	post	Yes	Yes	Yes	Yes	No	No	No		No	No	large	large	Yes	No	No	No	No	No	No	No	No	normal	No	No	No	nothing	coumadin
1093	2013	43	No		M	J	cartialt	ant	No	No	No	No	No	Yes	No		Yes	No	No	No	No	No	No	No	No	No	No	No	No	normal	No	No	No	coumadin	coumadin
1094	2013	60	No		F	J	cartialt	ant	No	No	No	Yes	No	No	No		No	No	small	No	Yes	No	No	No	No	No	No	No	No	normal	No	No	No	nothing	aspirin
1095	2013	58	No		M	J	carcvart	ant	No	No	No	No	No	No	No		No	No	No	complex	Yes	No	No	No	No	No	No	No	No	normal	No	No	No	nothing	aspirinplavix
1096	2013	65	No		M	J	carcvalt	ant	No	No	No	No	No	No	No		No	No	small	No	Yes	No	No	No	No	No	No	No	No	normal	No	No	No	nothing	aspirin
1097	2013	69	No		F	J	vbcva	post	Yes	Yes	No	No	No	No	No		No	small	small	small	Yes	No	No	No	No	No	No	No	No	normal	No	No	mild	nothing	aspirin
1098	2013	56	No		F	J	cartiart	ant	No	Yes	Yes	Yes	No	No	No		No	small	small	small	Yes	No	No	No	No	No	No	No	No	normal	No	No	mild	aspirin	plavix
1099	2013	67	No		M	J	carcvart	ant	Yes	Yes	No	Yes	No	Yes	No		No	No	No	small	Yes	No	No	No	No	No	No	No	No	normal	No	No	No	aspirin	aspirinplavix
1100	2013	69	No		M	J	carcvart	ant	Yes	Yes	No	Yes	No	No	No		No	small	small	small	Yes	No	No	No	No	No	No	No	No	normal	No	No	moderate	nothing	aspirin
1101	2013	62	No		M	J	carcvalt	ant	Yes	No	No	Yes	No	Yes	No		No	small	small	small	Yes	No	No	No	No	No	No	No	No	normal	No	No	mild	nothing	aspirinplavix
1102	2013	63	No		M	J	carcvalt	ant	Yes	Yes	No	Yes	No	No	No	4.6	No	No	small	No	Yes	No	No	No	No	No	No	No	No	normal	No	No	No	aspirin	aspirinplavix
1103	2013	67	No		F	J	carcvart	ant	Yes	No	No	No	No	No	No		No	No	small	small	Yes	No	No	No	No	No	No	No	No	normal	No	No	moderate	nothing	aspirin
1104	2013	52	No		M	J	carcvalt	ant	Yes	No	No	Yes	No	No	No		No	small	small	small	Yes	No	No	No	No	No	No	No	No	normal	No	No	No	nothing	aspirin
1105	2013	65	No		M	J	cartialt	ant	No	No	No	No	No	Yes	No		No	small	small	small	Yes	No	No	No	No	No	No	No	No	severe	No	No	moderate	aspirin	aspirinplavix
1106	2013	65	No		F	J	vbcva	post	Yes	Yes	No	Yes	No	No	No		No	No	No	small	Yes	No	No	No	No	No	No	No	No	normal	No	No	No	aspirin	plavix
1107	2013	66	No		F	A	carcvalt	ant	Yes	No	No	Yes	No	Yes	No	8.5	No	small	small	small	Yes	No	No	No	No	No	No	No	No	normal	No	No	mild	nothing	aspirinplavix
1108	2013	70	No		M	A	carcvart	ant	Yes	No	No	No	No	No	No		No	complex	complex	complex	Yes	No	No	No	No	No	No	No	No	normal	No	No	mild	aspirin	coumadin
1109	2013	71	No		F	A	carcvart	ant	Yes	Yes	No	No	No	No	No		No	small	small	small	Yes	No	No	No	No	No	No	No	No	normal	No	No	mild	nothing	aspirin
1110	2013	64	No		M	J	carcvalt	ant	No	Yes	Yes	Yes	No	No	No		No	small	small	small	Yes	No	No	No	No	No	No	No	No	normal	No	No	No	nothing	plavix
1111	2013	66	No		M	A	carcvart	ant	No	No	No	No	No	No	No		No	small	small	small	Yes	No	No	No	No	No	No	No	No	normal	No	No	moderate	nothing	aspirin
1112	2013	45	No		M	J	cartiart	ant	No	No	Yes	No	No	No	No		Yes	No	No	No	No	No	No	No	No	No	No	No	No	normal	No	No	No	nothing	nothing
1113	2013	45	No		F	A	carcvart	ant	No	No	No	Yes	No	No	No	11.9	No	small	small	small	Yes	No	No	No	No	No	No	No	No	normal	No	No	No	aspirin	plavix
1114	2013	44	No		M	A	carcvart	ant	Yes	No	No	No	No	No	No		No	small	small	small	Yes	No	No	No	No	No	No	No	No	normal	No	No	severe	nothing	aspirin
1115	2013	44	No		M	A	carcvart	ant	No	No	Yes	Yes	No	Yes	No		No	No	small	No	Yes	No	No	No	No	No	No	No	No	severe	No	No	mild	coumadin	coumadin
1116	2013	44	No		F	A	cartiart	ant	No	No	No	No	No	No	No	8.1	No	No	No	No	No	No	No	No	No	No	No	No	No	normal	No	No	mild	nothing	nothing
1117	2013	44	No		F	J	carcvart	ant	No	No	No	No	No	No	No		Yes	No	No	No	No	No	No	No	No	No	No	No	No	normal	No	No	No	nothing	aspirin
1118	2013	44	No		M	J	carcvalt	ant	Yes	Yes	No	Yes	No	No	No		Yes	No	No	No	No	No	No	No	No	No	No	No	No	normal	No	No	mild	plavix	aspirinplavix
1119	2013	40	No		M	J	cartialt	ant	No	No	No	No	No	No	No		Yes	No	No	No	No	No	No	No	No	No	No	No	No	normal	No	No	No	nothing	aspirin
1120	2013	39	No		M	J	cartiart	ant	No	No	Yes	No	No	No	No		Yes	No	No	No	No	No	No	No	No	No	No	No	No	normal	No	No	No	nothing	aspirin
1121	2013	57	No		M	J	vbcva	post	Yes	No	No	No	No	No	No	13.8	No	No	No	No	No	No	No	No	No	Yes	No	No	Yes	normal	No	No	No	nothing	aspirin
1122	2013	42	No		M	A	carcvalt	ant	Yes	Yes	No	Yes	No	No	No		No	No	No	No	No	No	No	No	No	No	No	No	No	normal	No	No	mild	nothing	aspirin
1123	2013	43	No		M	J	cartialt	ant	No	No	No	No	No	No	No	11.3	No	No	No	No	No	Yes	large	Yes	yes	No	No	No	No	normal	No	No	No	nothing	aspirin
1124	2013	44	No		F	J	cartiart	ant	No	No	No	No	No	No	No	7.6	No	small	small	small	Yes	No	No	No	No	No	No	No	No	normal	No	No	No	nothing	aspirin
1125	2013	42	No		M	A	carcvart	ant	No	No	No	Yes	Yes	No	No		No	small	small	small	Yes	No	No	No	No	No	No	No	No	normal	No	No	mild	nothing	coumadin
1126	2013	40	No		F	J	cartiart	ant	No	No	No	No	No	No	No		Yes	No	No	No	No	No	No	No	No	No	No	No	No	normal	No	No	mild	nothing	aspirin
1127	2013	70	No		F	J	vbcva	post	Yes	No	No	Yes	No	No	No	7.8	No	No	small	No	Yes	No	No	No	No	No	No	No	No	normal	No	No	mild	nothing	Aspirin
1128	2013	66	No		M	J	vbcva	post	Yes	No	No	No	No	No	No		No	No	small	No	Yes	No	No	No	No	No	No	No	No	normal	No	No	No	nothing	aspirin
1129	2013	60	No		F	J	carcvart	ant	No	Yes	No	Yes	No	No	No		No	No	small	small	Yes	No	No	No	No	No	No	No	No	normal	No	No	mild	nothing	aspirin
1130	2013	63	No		F	J	carcvalt	ant	Yes	No	No	Yes	No	No	No		Yes	No	No	No	No	No	No	No	No	No	No	No	No	normal	No	No	No	aspirin	plavix
1131	2013	63	No		M	J	vbtia	post	No	No	No	Yes	No	No	Yes		No	No	No	No	No	Yes	small	No	Yes	No	No	No	No	normal	No	No	No	aspirin	plavix
1132	2013	52	No		M	J	carcvalt	ant	No	Yes	No	Yes	No	No	No		No	small	complex	small	Yes	No	No	No	No	No	No	No	No	normal	No	No	No	nothing	aspirinplavix
1133	2013	49	No		M	J	vbcva	post	Yes	No	Yes	Yes	No	No	No	17.6	No	No	small	small	Yes	Yes	small	Yes	Yes	No	No	No	No	normal	No	No	No	nothing	plavix
1134	2013	68	No		F	J	vbcva	post	Yes	No	No	Yes	No	Yes	No	11.7	No	No	No	small	Yes	No	No	No	No	No	No	No	No	moderate	No	No	hypokinesis	aspirin	plavix
1135	2013	58	No		F	J	carcvart	ant	Yes	No	No	No	No	No	No		No	small	small	small	Yes	No	No	No	No	No	No	No	No	normal	No	No	No	nothing	aspirin
1136	2013	65	No		M	J	vbtia	post	Yes	No	No	No	No	No	No		Yes	No	No	No	No	No	No	No	No	No	No	No	No	normal	No	No	No	nothing	aspirin
1137	2013	61	No		M	J	carcvalt	ant	No	No	No	No	No	Yes	Yes	18.5	No	small	small	small	Yes	No	No	No	No	No	No	No	No	moderatetosevere	No	No	mild	aspirin	aspirinplavix
1138	2013	66	No		F	J	carcvart	ant	Yes	Yes	No	No	No	No	No		Yes	No	No	No	No	No	No	No	No	No	No	No	No	normal	No	No	mild	nothing	aspirinplavix
1139	2013	48	No		F	J	carcvalt	ant	Yes	No	No	No	No	No	No		Yes	No	No	No	No	No	No	No	No	No	No	No	No	normal	No	No	No	nothing	aspirinplavix
1140	2013	61	No		M	J	carcvalt	ant	No	No	Yes	No	No	No	No		No	No	small	small	Yes	No	No	No	No	No	No	No	No	normal	No	No	No	nothing	aspirin
1141	2013	23	No		M	J	cartialt	ant	No	No	No	No	No	No	No		Yes	No	No	No	No	No	No	No	No	No	No	No	No	normal	No	No	No	nothing	aspirin
1142	2013	60	No		F	J	carcvart	ant	Yes	No	Yes	Yes	No	No	No		No	No	No	small	Yes	No	No	No	No	No	No	No	No	normal	No	No	No	aspirin	plavix
1143	2013	60	No		F	J	carcvalt	ant	Yes	No	No	No	No	No	No		Yes	No	No	No	No	No	No	No	No	No	No	No	No	normal	No	No	mild	nothing	aspirin
1144	2013	63	No		M	J	carcvalt	ant	No	No	No	No	No	No	No	12.9	No	No	small	small	Yes	Yes	large	Yes	Yes	Yes	No	No	No	normal	No	No	No	nothing	aspirin
1145	2013	38	No		M	J	vbcva	post	No	No	Yes	No	No	No	No	11.7	No	No	No	No	No	Yes	small	Yes	Yes	No	No	No	No	normal	No	No	mild	nothing	aspirinplavix
1146	2013	63	No		F	J	carcvalt	ant	Yes	No	No	No	No	No	No		No	small	small	small	Yes	Yes	small	No	Yes	No	No	No	No	normal	No	No	mild	nothing	aspirin
1147	2013	60	No		F	J	carcvart	ant	Yes	No	No	Yes	No	No	No		No	small	small	small	Yes	No	No	No	No	No	No	No	No	normal	No	No	No	nothing	aspirin
1148	2013	71	No		M	J	vbcva	post	Yes	No	No	Yes	No	No	No		No	small	small	small	Yes	Yes	small	Yes	Yes	No	No	No	No	normal	No	No	No	aspirin	plavix
1149	2013	64	No		M	J	carcvart	ant	Yes	Yes	No	No	No	No	No	8.2	No	small	small	small	No	No	No	No	No	No	No	No	No	normal	No	No	No	nothing	aspirinplavix
1150	2013	56	No		F	J	carcvart	ant	Yes	No	No	Yes	No	No	No	14.3	No	No	small	small	Yes	Yes	small	No	No	No	No	No	No	mild	No	No	mild	aspirin	plavix
1151	2013	47	No		M	J	carcvart	ant	No	No	No	No	No	No	No	34.1	Yes	No	No	No	No	No	No	No	No	No	No	No	No	normal	No	No	No	nothing	aspirin
1152	2013	67	No		F	J	vbcva	post	Yes	No	No	No	No	No	No		No	No	No	small	Yes	No	No	No	No	No	No	No	No	normal	No	No	mild	nothing	aspirin
1153	2013	52	No		M	J	carcvalt	ant	No	No	Yes	Yes	No	No	No		Yes	No	No	No	No	No	No	No	No	No	No	No	No	normal	No	No	mild	nothing	aspirin
1154	2013	39	No		F	J	vbcva	post	No	No	No	No	No	No	No	15.5	Yes	No	No	No	No	No	No	No	No	No	No	No	No	normal	No	No	No	nothing	nothing
1155	2013	53	No		M	J	carcvalt	ant	Yes	No	No	No	No	No	No		No	small	small	small	Yes	No	No	No	No	No	No	No	No	severe	No	No	moderate	nothing	aspirinplavix
1156	2013	36	No		F	A	cartiart	ant	No	No	No	No	No	No	No		No	No	No	No	No	Yes	small	Yes	Yes	No	No	No	No	normal	No	No	mild	nothing	aspirin
1157	2013	36	No		M	A	carcvalt	ant	No	No	No	Yes	No	No	No		No	No	No	small	Yes	No	No	No	No	No	No	No	No	normal	No	No	No	nothing	aspirin
1158	2013	34	No		F	J	carcvalt	ant	No	No	No	No	No	No	No	5.2	Yes	No	No	No	No	No	No	No	No	No	No	No	No	normal	No	No	No	nothing	aspirin
1159	2013	64	No		F	A	vbcva	post	Yes	Yes	No	Yes	No	No	No		No	No	small	small	Yes	No	No	No	No	No	No	No	No	normal	No	No	mild	aspirinplavix	aspirinplavix
1160	2013	63	No		M	A	carcvalt	ant	Yes	No	No	Yes	No	No	No		No	small	small	small	Yes	Yes	small	No	Yes	No	No	No	No	normal	No	No	No	nothing	aspirin
1161	2013	64	No		F	A	carcvart	ant	Yes	Yes	Yes	Yes	No	No	No		No	No	small	small	Yes	No	No	No	No	No	No	No	No	normal	No	No	No	nothing	aspirin
1162	2013	63	No		M	J	vbcva	post	No	No	No	No	No	No	No		No	small	small	small	Yes	No	No	No	No	No	No	No	No	normal	No	No	mild	aspirin	aspirinplavix
1163	2013	66	No		F	A	carcvalt	ant	Yes	Yes	No	No	No	No	No	7.2	No	No	complex	complex	Yes	No	No	No	No	No	No	No	No	normal	No	No	mild	aspirin	aspirin
1164	2013	36	No		M	A	vbcva	post	No	No	No	No	No	No	No		No	No	No	No	No	Yes	moderate	Yes	Yes	No	No	No	No	normal	No	No	No	other	other
1165	2013	29	No		M	A	carcvalt	ant	No	No	No	No	No	No	No	16.4	No	No	No	No	No	No	No	No	No	No	No	No	No	normal	No	No	mild	nothing	aspirin
1166	2013	67	No		M	J	cartialt	ant	Yes	Yes	Yes	Yes	No	Yes	Yes	9.9	No	small	complex	large	Yes	No	No	No	No	No	No	No	No	severe	No	No	No	aspirinplavix	other
1167	2013	66	No		F	J	cartiart	ant	No	No	No	Yes	No	No	No		Yes	No	small	No	Yes	No	No	No	No	No	No	No	No	normal	No	No	mild	nothing	plavix
1168	2013	66	No		F	J	vbcva	post	No	No	No	Yes	No	No	No		No	No	small	small	Yes	No	No	No	No	No	No	No	No	normal	No	No	mild	nothing	aspirin
1169	2013	63	No		M	J	undifined	ant	No	Yes	No	Yes	No	No	No		No	small	small	small	Yes	No	No	No	No	No	No	No	No	normal	No	No	mild	aspirin	plavix
1170	2013	63	No		F	J	cartialt	ant	No	No	No	Yes	Yes	No	No		Yes	No	No	No	No	No	No	No	No	No	No	No	No	normal	No	No	mild	coumadin	coumadin
1171	2013	62	No		M	J	carcvalt	ant	Yes	Yes	No	Yes	Yes	Yes	No		No	No	small	No	Yes	No	No	No	No	No	No	No	No	normal	No	No	No	aspirin	noac
1172	2013	62	No		F	J	carcvart	ant	No	No	No	No	No	No	No		No	No	small	small	Yes	Yes	small	Yes	Yes	No	No	No	No	normal	No	No	No	nothing	aspirin
1173	2013	62	No		F	A	carcvart	ant	No	Yes	No	No	No	No	No		No	small	small	small	Yes	No	No	No	No	No	No	No	No	normal	No	No	mild	nothing	aspirin
1174	2013	62	No		F	J	carcvart	ant	No	No	No	No	No	No	No		No	small	small	small	Yes	No	No	No	No	No	No	No	No	normal	No	No	No	aspirin	aspirinplavix
1175	2013	64	No		M	A	carcvalt	ant	Yes	No	Yes	Yes	No	No	No		No	No	small	small	Yes	No	No	No	No	No	No	No	No	normal	No	No	mild	aspirin	plavix
1176	2013	61	No		M	J	vbcva	post	Yes	No	No	Yes	No	No	No		No	small	small	small	Yes	Yes	small	Yes	Yes	No	No	No	No	normal	No	No	mild	nothing	aspirinplavix
1177	2013	62	No		M	J	cartialt	ant	Yes	No	No	Yes	No	No	No	9.3	Yes	No	No	No	No	No	No	No	No	No	No	No	No	normal	No	No	No	aspirin	plavix
1178	2013	61	No		M	A	vbtia	post	No	No	Yes	Yes	No	No	No		No	No	No	small	Yes	No	No	No	No	No	No	No	No	normal	No	No	mild	aspirin	plavix
1179	2013	61	No		M	A	carcvalt	ant	Yes	Yes	No	No	No	Yes	No		No	No	small	small	Yes	No	No	No	No	No	No	No	No	normal	No	No	mild	aspirin	plavix
1180	2013	61	No		F	J	carcvalt	ant	Yes	Yes	Yes	Yes	No	No	No		No	No	small	small	Yes	No	No	No	No	No	No	No	No	normal	No	No	No	aspirin	plavix
1181	2013	61	No		M	A	cartiart	ant	No	Yes	No	Yes	No	Yes	No		No	No	small	large	Yes	Yes	moderate	Yes	Yes	Yes	No	No	No	normal	No	No	No	plavix	other
1182	2013	62	No		M	J	cartialt	ant	Yes	Yes	No	Yes	No	Yes	No		No	small	small	small	Yes	No	No	No	No	No	No	No	No	mild	No	No	mild	aspirin	plavix
1183	2013	61	No		M	J	vbcva	post	Yes	No	No	Yes	No	Yes	No		No	No	small	small	Yes	No	No	No	No	No	No	No	No	normal	No	No	No	aspirinplavix	aspirinplavix
1184	2013	61	No		M	J	cartialt	ant	No	No	No	No	No	No	No		No	small	small	small	Yes	Yes	large	Yes	Yes	No	No	No	No	normal	No	No	No	nothing	aspirin
1185	2013	61	No		F	J	vbcva	post	No	No	No	Yes	No	No	No		No	small	small	small	Yes	Yes	small	Yes	Yes	No	No	No	No	normal	No	No	mild	aspirin	plavix
1186	2013	60	No		M	J	cartialt	ant	No	No	No	No	No	No	No		Yes	No	No	No	No	No	No	No	No	No	No	No	No	normal	No	No	mild	nothing	aspirin
1187	2013	60	No		F	J	cartialt	ant	Yes	Yes	Yes	Yes	No	No	No	11.8	No	No	small	No	Yes	No	No	No	No	No	No	No	No	normal	No	No	No	nothing	plavix
1188	2013	58	No		M	J	carcvalt	ant	No	No	No	Yes	No	No	No		Yes	No	No	No	No	No	No	No	No	No	No	No	No	normal	No	No	No	nothing	aspirin
1189	2013	58	No		F	J	carcvalt	ant	Yes	Yes	No	No	No	Yes	No		No	small	small	small	Yes	No	No	No	No	No	No	No	No	moderatetosevere	No	No	moderate	aspirin	plavix
1190	2013	59	No		M	A	carcvalt	ant	Yes	Yes	Yes	Yes	No	Yes	No		No	No	small	small	Yes	No	No	No	No	No	No	No	No	normal	No	No	No	aspirin	plavix
1191	2013	59	No		M	A	cartialt	ant	No	Yes	No	Yes	No	No	No		No	small	small	small	Yes	No	No	No	No	No	No	No	No	normal	No	No	mild	nothing	aspirin
1192	2013	58	No		M	J	vbcva	post	No	No	Yes	No	No	No	No		No	No	small	small	Yes	Yes	small	Yes	Yes	No	No	No	No	normal	No	No	mild	nothing	aspirin
1193	2013	58	No		M	J	carcvart	ant	Yes	No	Yes	Yes	No	No	Yes	8.7	No	No	complex	complex	Yes	Yes	small	Yes	Yes	No	No	No	No	normal	No	No	No	coumadin	nothing
1194	2013	49	No		M	A	vbcva	post	No	No	No	Yes	No	No	No		No	small	small	small	Yes	No	No	No	No	No	No	No	No	normal	No	No	No	aspirin	plavix
1195	2013	58	No		F	J	carcvart	ant	Yes	Yes	Yes	Yes	No	No	No	13.8	No	small	small	small	Yes	No	No	No	No	No	No	No	No	normal	No	No	mild	plavix	aspirin
1196	2013	58	No		M	J	carcvart	ant	Yes	Yes	No	No	No	No	No	10.8	No	No	No	No	No	No	No	No	No	No	No	No	No	mild	No	No	No	nothing	aspirin
1197	2013	58	No		M	J	carcvalt	ant	No	No	No	No	No	No	No		No	No	No	No	No	No	No	No	No	No	No	No	No	normal	No	No	hypokinesis	coumadin	coumadin
1198	2013	57	No		M	J	carcvart	ant	No	No	No	Yes	No	No	No		No	small	small	small	Yes	No	No	No	No	No	No	No	No	normal	No	No	No	nothing	aspirin
1199	2013	57	No		F	J	vbcva	post	Yes	Yes	No	No	No	No	No		No	small	small	small	Yes	No	No	No	No	No	No	No	No	normal	No	No	No	nothing	aspirinplavix
1200	2013	58	No		F	A	carcvart	ant	Yes	No	No	Yes	No	No	No		No	No	No	small	Yes	No	No	No	No	No	No	No	No	normal	No	No	mild	aspirin	plavix
1201	2013	59	No		M	A	carcvart	ant	Yes	Yes	Yes	Yes	No	Yes	No		No	No	No	small	Yes	No	No	No	No	No	No	No	No	normal	No	No	moderate	aspirin	plavix
1202	2013	57	No		M	A	carcvalt	ant	Yes	Yes	Yes	Yes	No	Yes	No		No	No	small	large	Yes	No	No	No	No	No	No	No	No	mild	No	No	mild	aspirin	aspirinplavix
1203	2013	57	No		M	J	carcvalt	ant	Yes	Yes	No	Yes	No	No	No		No	No	No	No	No	No	No	No	No	No	No	No	No	normal	No	No	mild	nothing	aspirin
1204	2013	56	No		F	J	vbcva	post	No	No	No	Yes	No	No	No		Yes	No	No	No	No	No	No	No	No	No	No	No	No	normal	No	No	mild	nothing	aspirin
1205	2013	56	No		M	J	carcvalt	ant	No	Yes	No	Yes	No	No	No		No	No	small	small	Yes	No	No	No	No	No	No	No	No	normal	No	No	No	aspirin	plavix
1206	2013	56	No		M	J	carcvart	ant	Yes	Yes	No	No	No	No	No		No	No	large	No	Yes	No	No	No	No	No	No	No	No	normal	No	No	No	nothing	aspirinplavix
1207	2013	58	No		M	A	carcvart	ant	Yes	Yes	No	No	No	Yes	No		No	No	small	No	Yes	Yes	small	Yes	Yes	No	No	No	No	normal	No	No	No	aspirinplavix	aspirinplavix
1208	2013	56	No		F	A	carcvalt	ant	Yes	Yes	No	No	No	No	No		No	small	small	small	Yes	No	No	No	No	No	No	No	No	normal	No	No	No	aspirin	plavix
1209	2013	57	No		M	J	carcvalt	ant	Yes	Yes	No	Yes	No	No	No	7.7	No	No	No	No	No	No	No	No	No	No	No	No	No	normal	No	No	mild	nothing	aspirin
1210	2013	56	No		M	A	carcvart	ant	Yes	No	No	No	No	Yes	No		No	small	small	small	Yes	No	No	No	No	No	No	No	No	normal	No	No	No	nothing	aspirin
1211	2013	56	No		M	J	cartialt	ant	Yes	No	Yes	Yes	No	Yes	No	20.3	No	No	small	small	Yes	No	No	No	No	No	No	No	No	moderate	No	No	No	aspirin	plavix
1212	2013	69	No		M	J	cartiart	ant	Yes	Yes	No	No	No	Yes	No		No	No	small	small	Yes	Yes	small	Yes	Yes	No	No	No	No	normal	No	No	No	aspirin	plavix
1213	2013	55	No		M	J	vbtia	post	No	No	No	Yes	No	No	No		No	small	small	small	Yes	No	No	No	No	No	No	No	No	normal	No	No	No	aspirin	plavix
1214	2013	55	No		M	J	cartiart	ant	Yes	No	Yes	No	No	No	No	14.9	No	No	small	No	Yes	No	No	No	No	No	No	No	No	normal	No	No	mild	nothing	aspirin
1215	2013	55	No		M	J	carcvalt	ant	Yes	No	No	No	No	No	No	12.8	Yes	No	No	No	No	No	No	No	No	No	No	No	No	severe	No	No	No	aspirin	aspirin
1216	2013	54	No		M	J	carcvalt	ant	Yes	Yes	No	Yes	No	No	No	17.7	No	No	No	No	No	No	No	No	No	No	No	No	No	normal	No	No	mild	coumadin	coumadin
1217	2013	53	No		F	A	carcvart	ant	Yes	Yes	No	Yes	No	No	No		No	small	small	small	Yes	No	No	No	No	No	No	No	No	normal	No	No	No	aspirin	plavix
1218	2013	51	No		M	A	vbcva	post	Yes	Yes	Yes	Yes	No	No	No		No	small	small	small	Yes	No	No	No	No	No	No	No	No	normal	No	No	No	aspirin	aspirinplavix
1219	2013	52	No		M	J	carcvart	ant	Yes	No	No	No	No	No	No		No	No	No	No	No	No	No	No	No	No	No	No	No	normal	No	No	No	nothing	aspirin
1220	2013	52	No		F	J	carcvalt	ant	No	Yes	No	Yes	No	No	No		Yes	No	No	No	No	No	No	No	No	No	No	No	No	normal	No	No	No	nothing	aspirin
1221	2013	51	No		M	A	carcvart	ant	No	No	No	No	No	No	No		Yes	No	No	No	No	No	No	No	No	No	No	No	No	normal	No	No	No	nothing	aspirin
1222	2013	52	No		M	A	carcvalt	ant	Yes	No	Yes	Yes	No	Yes	No		No	No	small	No	Yes	No	No	No	No	No	No	No	No	normal	No	No	No	aspirin	aspirinplavix
1223	2013	51	No		M	A	carcvalt	ant	Yes	No	No	Yes	No	No	No		Yes	No	No	No	No	No	No	No	No	No	No	No	No	normal	No	No	No	nothing	aspirin
1224	2013	51	No		M	A	vbcva	post	Yes	No	Yes	Yes	No	No	No		No	No	No	No	No	No	No	No	No	Yes	No	No	No	normal	No	No	No	nothing	aspirin
1225	2013	52	No		M	J	vbtia	post	No	No	No	No	No	No	No	7.5	Yes	No	No	No	No	No	No	No	No	No	No	No	No	normal	No	No	mild	aspirin	plavix
1226	2013	50	No		F	A	carcvart	ant	No	Yes	Yes	Yes	No	No	No		No	No	small	small	Yes	No	No	No	No	No	No	No	No	normal	No	No	mild	aspirin	plavix
1227	2013	52	No		M	J	carcvalt	ant	Yes	Yes	Yes	Yes	No	No	No		Yes	No	No	No	No	No	No	No	No	No	No	No	No	normal	No	No	No	aspirin	plavix
1228	2013	52	No		M	A	carcvart	ant	Yes	Yes	No	Yes	No	Yes	No	10.9	No	No	small	small	Yes	Yes	small	No	No	No	No	No	No	severe	No	No	No	plavix	plavix
1229	2013	49	No		M	J	cartiart	ant	No	No	Yes	Yes	No	No	No		Yes	No	No	No	No	No	No	No	No	No	No	No	No	normal	No	No	No	nothing	aspirin
1230	2013	49	No		M	A	carcvart	ant	No	No	No	Yes	No	No	No		No	No	small	No	Yes	No	No	No	No	No	No	No	No	normal	No	No	No	plavix	plavix
1231	2013	49	No		M	A	carcvalt	ant	Yes	No	Yes	No	No	No	No		No	No	small	small	Yes	No	No	No	No	No	No	No	No	normal	No	No	No	nothing	aspirin
1232	2013	49	No		M	J	vbtia	post	Yes	No	No	No	No	No	No		No	small	small	small	Yes	No	No	No	No	No	No	No	No	normal	No	No	mild	aspirin	plavix
1233	2013	48	No		M	J	carcvalt	ant	No	No	Yes	No	No	No	No		No	small	small	small	Yes	No	No	No	No	No	No	No	No	normal	No	No	No	nothing	aspirin
1234	2013	50	No		F	J	cartiart	ant	Yes	No	Yes	Yes	No	No	No		Yes	No	No	No	No	No	No	No	No	No	No	No	No	normal	No	No	mild	nothing	aspirin
1235	2013	48	No		M	A	vbcva	post	No	No	Yes	No	No	No	No		No	small	small	small	Yes	No	small	No	Yes	No	No	No	No	normal	No	No	No	nothing	aspirin
1236	2013	48	No		M	A	carcvalt	ant	Yes	No	Yes	Yes	No	No	No		Yes	No	No	No	No	No	No	No	No	No	No	No	No	normal	No	No	No	aspirin	plavix
1237	2013	48	No		M	A	carcvart	ant	No	No	Yes	Yes	Yes	No	Yes	8.9	Yes	No	No	No	No	No	No	No	No	No	No	No	No	normal	No	No	No	aspirinplavix	aspirinplavix
1238	2013	47	No		M	J	carcvart	ant	Yes	Yes	No	No	No	No	No		No	small	small	small	Yes	No	No	No	No	No	No	No	No	normal	No	No	No	nothing	aspirin
1239	2013	47	No		M	J	vbcva	post	Yes	No	Yes	Yes	No	No	No		No	No	No	No	No	Yes	small	No	No	No	No	No	No	normal	No	No	mild	nothing	aspirin
1240	2013	61	No		F	J	carcvalt	ant	No	No	Yes	Yes	No	No	No		No	small	small	small	Yes	No	No	No	No	No	No	No	No	normal	No	No	mild	nothing	aspirin
1241	2013	59	No		F	J	carcvart	ant	Yes	No	Yes	No	No	No	No	13.5	No	No	small	small	Yes	No	No	No	No	No	No	No	No	normal	No	No	No	plavix	plavix
1242	2013	66	No		F	J	cartialt	ant	No	No	No	No	No	No	No		No	small	small	small	Yes	No	No	No	No	No	No	No	No	normal	No	No	moderate	nothing	aspirin
1243	2013	62	No		F	J	carcvalt	ant	Yes	Yes	No	No	No	No	No		No	No	small	small	Yes	No	No	No	No	No	No	No	No	normal	No	No	No	aspirin	plavix
1244	2013	60	No		F	J	carcvalt	ant	Yes	Yes	No	Yes	No	No	No	10.2	No	small	small	complex	Yes	No	No	No	No	No	No	No	No	normal	No	No	mild	aspirin	plavix
1245	2013	68	No		M	J	vbcva	post	Yes	Yes	No	No	No	No	No		No	No	No	No	No	Yes	small	Yes	Yes	No	No	No	No	normal	No	No	mild	other	plavix
1246	2013	66	No		F	J	cartialt	ant	No	No	No	No	No	No	No		Yes	No	No	small	Yes	No	No	No	No	No	No	No	No	normal	No	No	No	nothing	aspirin
1247	2013	68	No		M	J	vbtia	post	No	No	No	No	No	Yes	No		No	No	small	small	Yes	No	No	No	No	No	No	No	No	mild	No	No	hypokinesis	nothing	plavix
1248	2013	56	No		M	J	carcvalt	ant	Yes	Yes	No	Yes	No	No	No		Yes	No	No	No	No	No	No	No	No	No	No	No	No	normal	No	No	No	nothing	aspirin
1249	2013	57	No		M	J	carcvart	ant	Yes	Yes	Yes	Yes	No	Yes	Yes		No	No	large	large	Yes	Yes	small	Yes	Yes	No	No	No	No	mild	No	No	No	aspirin	plavix
1250	2013	69	No		M	J	cartialt	ant	No	No	No	Yes	No	Yes	No		No	No	small	complex	Yes	No	No	No	No	No	No	No	No	normal	No	No	No	aspirin	aspirin
1251	2013	66	No		M	J	vbtia	post	Yes	Yes	No	Yes	No	Yes	No		No	No	No	small	Yes	Yes	small	Yes	Yes	No	No	No	No	normal	No	No	mild	nothing	aspirin
1252	2013	59	No		F	J	carcvalt	ant	Yes	Yes	Yes	No	No	No	No		No	small	small	small	No	No	No	No	No	No	No	No	No	borderline	No	No	mild	nothing	aspirinplavix
1253	2013	72	No		M	J	cartialt	ant	Yes	Yes	No	No	No	No	No		No	small	small	small	Yes	No	No	No	No	No	No	No	No	normal	No	No	mild	plavix	plavix
1254	2013	55	No		F	J	carcvalt	ant	Yes	Yes	Yes	No	No	No	No		No	No	small	No	Yes	No	No	No	No	No	No	No	No	normal	No	No	No	aspirin	aspirin
1255	2013	66	No		M	J	carcvart	ant	No	No	No	No	No	Yes	No	8.1	Yes	No	No	No	No	No	No	No	No	No	No	No	No	normal	No	No	mild	aspirinplavix	aspirinplavix
1256	2013	67	No		M	J	vbcva	post	Yes	Yes	No	Yes	No	Yes	No		No	No	small	small	Yes	No	No	No	No	No	No	No	No	normal	No	No	mild	plavix	plavix
1257	2013	69	No		M	J	vbcva	post	Yes	No	Yes	No	No	No	No		No	No	small	small	Yes	Yes	small	Yes	Yes	No	No	No	No	normal	No	No	mild	nothing	plavix
1258	2013	70	No		F	J	carcvalt	ant	Yes	Yes	No	No	No	No	No		No	No	small	No	Yes	No	No	No	No	No	No	No	No	normal	No	No	mild	nothing	aspirin
1259	2013	68	No		M	J	vbtia	post	Yes	Yes	No	Yes	No	No	No		No	No	small	small	Yes	No	No	No	No	No	No	No	No	normal	No	No	No	aspirin	plavix
1260	2013	60	No		F	J	carcvalt	ant	Yes	No	No	Yes	No	No	No	8.7	No	No	small	small	Yes	No	No	No	No	No	No	No	No	normal	No	No	mild	plavix	plavix
1261	2013	64	No		F	J	cartialt	ant	Yes	Yes	Yes	Yes	No	Yes	No		No	small	small	small	Yes	No	No	No	No	No	No	No	No	normal	No	No	hypokinesis	plavix	plavix
1262	2013	60	No		F	J	carcvart	ant	No	No	No	No	No	No	No		No	No	No	No	No	No	No	No	No	No	No	No	No	normal	No	No	mild	nothing	aspirin
1263	2013	54	No		F	J	cartialt	ant	No	No	No	No	No	No	No	7	Yes	No	No	No	No	No	No	No	No	No	No	No	No	severe	No	No	mild	nothing	aspirin
1264	2013	82	No		F	J	carcvart	ant	No	No	Yes	No	No	No	Yes		No	small	small	small	Yes	No	No	No	No	No	No	No	No	normal	No	No	moderate	nothing	aspirin
1265	2013	69	No		M	J	cartiart	ant	No	No	No	Yes	No	No	No		No	No	large	large	Yes	No	No	No	No	No	No	No	No	normal	No	No	No	nothing	aspirin
1266	2013	67	No		M	J	vbtia	post	Yes	No	No	Yes	No	No	No		No	No	No	No	No	Yes	small	No	Yes	No	No	No	No	normal	No	No	mild	nothing	aspirin
1267	2013	69	No		M	J	carcvart	ant	Yes	No	Yes	Yes	No	Yes	Yes		No	No	small	small	Yes	No	No	No	No	No	No	No	No	normal	No	No	moderate	aspirin	plavix
1268	2013	68	No		M	J	carcvart	ant	Yes	Yes	No	Yes	No	No	No		No	small	small	small	Yes	No	No	No	No	No	No	No	No	normal	No	No	mild	nothing	aspirin
1269	2013	61	No		M	J	cartialt	ant	Yes	Yes	No	Yes	No	No	No		No	small	small	small	Yes	No	No	No	No	No	No	No	No	normal	No	No	No	nothing	plavix
1270	2013	61	No		M	J	vbcva	post	Yes	No	Yes	Yes	No	No	No	11.6	No	small	small	small	Yes	No	No	No	No	No	No	No	No	normal	No	No	mild	aspirin	plavix
1271	2013	66	anticoagulants	c	M	J	vbcva	post	Yes	Yes	Yes	No	No	Yes	No		No	No	complex	complex	Yes	No	No	No	No	No	No	No	No	normal	No	No	No	nothing	coumadin
1272	2013	65	anticoagulants	c	F	J	vbcva	post	Yes	No	No	Yes	No	Yes	No		No	No	complex	complex	Yes	Yes	small	No	No	No	No	No	No	normal	No	No	moderate	aspirin	coumadin
1273	2014	61	No		F	J	vbcva	post	No	No	No	Yes	No	No	No		No	No	No	small	Yes	No	No	No	No	No	No	No	No	normal	No	No	mild	nothing	aspirinplavix
1274	2014	60	No		M	J	carcvart	ant	Yes	No	No	Yes	No	Yes	No	7.5	No	No	No	No	No	No	No	No	No	No	No	No	No	mildtomoderate	No	No	hypokinesis	aspirin	plavix
1275	2014	60	No		M	J	carcvalt	ant	Yes	Yes	No	No	No	No	No		No	No	large	No	Yes	No	No	No	No	No	No	No	No	normal	No	No	No	nothing	aspirinplavix
1276	2014	64	No		M	J	carcvart	ant	Yes	No	No	No	No	No	No	9.1	Yes	No	No	No	No	No	No	No	No	No	No	No	No	normal	No	No	mild	nothing	aspirin
1277	2014	24	No		F	J	carcvalt	ant	No	No	Yes	No	No	No	No		No	No	No	No	No	Yes	small	Yes	Yes	No	No	No	No	normal	No	No	No	nothing	aspirin
1278	2014	46	No		M	J	cartialt	ant	Yes	No	Yes	Yes	No	No	No		No	No	No	No	No	No	No	No	No	No	No	No	No	normal	No	No	mild	nothing	aspirin
1279	2014	41	No		M	J	cartiart	ant	Yes	Yes	No	No	No	Yes	No		Yes	No	No	No	No	No	No	No	No	No	No	No	No	normal	No	No	No	nothing	aspirinplavix
1280	2014	70	No		M	J	vbcva	post	Yes	No	No	Yes	No	No	No		No	No	large	small	Yes	No	No	No	No	No	No	No	No	normal	No	No	moderate	nothing	aspirin
1281	2014	33	No		F	J	carcvalt	ant	No	No	No	No	No	No	No	7.7	No	No	No	No	No	No	No	No	No	No	No	No	No	borderline	No	No	No	nothing	coumadin
1282	2014	59	No		F	J	carcvalt	ant	No	No	No	No	No	No	No	6.7	Yes	No	No	No	No	No	No	No	No	No	No	No	No	normal	No	No	mild	aspirin	plavix
1283	2014	31	No		M	J	carcvalt	ant	No	No	No	No	No	No	No	7.1	No	No	No	No	No	Yes	large	Yes	Yes	No	No	No	No	normal	No	No	No	nothing	Aspirin
1284	2014	57	No		M	J	vbcva	post	Yes	No	No	No	No	Yes	No		Yes	No	No	No	No	No	No	No	No	No	No	No	No	normal	No	No	No	nothing	aspirinplavix

## Sheet: Sheet1
	Age	Severe heart failure	Plaques	PFO*	Absolute indication**	Total			Age	˂55	55-65	˃65	Total
									Severe heart failure	3 (2%)	7 (5%)	3 (2%)	13 (10%)
	˂55	3 (2%)	10 (7%)	14 (10%)	14 (10%)	41 (30%)			Plaques	10 (7%)	39 (29%)	22 (16%)	71 (53%)
	55-65	8 (6%)	38 (28%)	10 (7%)	5 (3%)	61 (45%)			PFO*	14 (10%)	10 (7%)	2 (1.5%)	26 (19%)
	˃65	3 (2%)	22 (16%)	2 (1.5%)	6 (4%)	33 (24.5%)			Absolute indication**	14 (10%)	5 (3%)	6 (4%)	25 (18.5%)
	Total	14 (10%)	70 (52%)	26 (19%)	25 (18.5%)	135			Total	41 (30%)	61 (45%)	33 (24.5%)	135
										471	547	266	1284
**PFO: with and without shunt									total yield	0.0870488	0.111517	0.12406	0.10514
**tumor, thrombus, endocarditis									absolute indication yield	0.029724	0.00914077	0.0225564	0.0194704
									PFO + ABSOLUTE	0.059448	0.0274223	0.0300752	0.0397196
reason for treatment change			discribes the most significant finding thal lead to treatment change
